# Supplementary material for: Dissecting myogenin-mediated retinoid X receptor signaling in myogenic differentiation
Source: Commun Biol. 2020 Jun 18;3:315. doi: 10.1038/s42003-020-1043-9 (PMC7303199; doi:10.1038/s42003-020-1043-9)
Supplement: Supplementary file 3 — Supplementary Data 1 [file 42003_2020_1043_MOESM3_ESM.xlsx]

## Sheet: Fig. 1a, 1d
Figure 1a, 1d
Myogenin Ctl unique peaks								Myogenin Bex unique peaks								Overlap of myogenin Ctl and Bex peaks
chr	start	end	PeakID	Normalized Tag Count	region size	p-value vs Control		chr	start	end	PeakID	Normalized Tag Count	region size	p-value vs Control		chr	start	end	PeakID
chr1	193400432	193400604	chr1:193400432-193400604	5.29	172	1e-08		chr1	92919159	92919327	chr1:92919159-92919327	5.4	168	7.14e-05		chr1	100066172	100066173	chr1:100066035-100066308
chr1	196501700	196501872	chr1:196501700-196501872	6.17	172	2.07e-07		chr1	66986300	66986468	chr1:66986300-66986468	5.74	168	7.14e-05		chr1	107962577	107962578	chr1:107962451-107962703
chr1	81741090	81741306	chr1:81741090-81741306	8.52	216	5.16e-08		chr1	89101143	89101356	chr1:89101143-89101356	7.77	213	5.61e-11		chr1	108526921	108526922	chr1:108526788-108527054
chr1	88196829	88197001	chr1:88196829-88197001	4.7	172	1.63e-10		chr1	39437875	39438148	chr1:39437875-39438148	9.46	273	6.11e-15		chr1	120306041	120306042	chr1:120305820-120306261
chr1	37922293	37922688	chr1:37922293-37922688	12	395	2.96e-10		chr1	39816341	39816509	chr1:39816341-39816509	5.74	168	7.14e-05		chr1	120307577	120307578	chr1:120307445-120307708
chr1	45682901	45683073	chr1:45682901-45683073	4.99	172	8.31e-06		chr1	66747285	66747453	chr1:66747285-66747453	6.08	168	2.07e-07		chr1	121020314	121020315	chr1:121020185-121020442
chr1	180982795	180982967	chr1:180982795-180982967	4.7	172	4.65e-05		chr1	173401131	173401299	chr1:173401131-173401299	5.74	168	1.36e-06		chr1	121932251	121932252	chr1:121932070-121932431
chr1	97164756	97164928	chr1:97164756-97164928	4.7	172	4.65e-05		chr1	56890981	56891149	chr1:56890981-56891149	5.07	168	1e-08		chr1	129235826	129235827	chr1:129235710-129235942
chr1	145623973	145624145	chr1:145623973-145624145	4.7	172	4.65e-05		chr1	184472540	184472708	chr1:184472540-184472708	6.42	168	3.4e-06		chr1	129727395	129727396	chr1:129727251-129727538
chr1	133724714	133724886	chr1:133724714-133724886	4.99	172	7.42e-12		chr1	137822496	137822664	chr1:137822496-137822664	6.75	168	6.7e-07		chr1	130341182	130341183	chr1:130340975-130341389
chr1	75390063	75390235	chr1:75390063-75390235	4.4	172	1.13e-06		chr1	12107210	12107378	chr1:12107210-12107378	6.08	168	1.61e-05		chr1	130583937	130583938	chr1:130583794-130584079
chr1	94534737	94534909	chr1:94534737-94534909	5.29	172	7.42e-12		chr1	81910301	81910571	chr1:81910301-81910571	11.8	270	2.43e-20		chr1	130684125	130684126	chr1:130684015-130684235
chr1	92630885	92631057	chr1:92630885-92631057	6.17	172	1.61e-05		chr1	75552348	75552516	chr1:75552348-75552516	6.42	168	2.93e-08		chr1	130752720	130752721	chr1:130752629-130752810
chr1	43294130	43294381	chr1:43294130-43294381	6.75	251	3e-13		chr1	152740963	152741131	chr1:152740963-152741131	5.74	168	8.32e-10		chr1	130753787	130753788	chr1:130753624-130753950
chr1	45962021	45962193	chr1:45962021-45962193	5.58	172	8.32e-10		chr1	166886017	166886238	chr1:166886017-166886238	8.78	221	5.59e-10		chr1	13230599	13230600	chr1:13230462-13230735
chr1	138581961	138582133	chr1:138581961-138582133	4.99	172	8.31e-06		chr1	159031690	159031858	chr1:159031690-159031858	5.4	168	1.36e-06		chr1	132959647	132959648	chr1:132959423-132959870
chr1	75087072	75087323	chr1:75087072-75087323	7.05	251	6.7e-07		chr1	94180870	94181038	chr1:94180870-94181038	4.39	168	1.13e-06		chr1	132975461	132975462	chr1:132975259-132975663
chr1	65225353	65225636	chr1:65225353-65225636	9.1	283	1.02e-08		chr1	89745289	89745457	chr1:89745289-89745457	5.74	168	1.36e-06		chr1	13302136	13302137	chr1:13301998-13302273
chr1	36553883	36554055	chr1:36553883-36554055	4.99	172	8.31e-06		chr1	78666384	78666552	chr1:78666384-78666552	5.07	168	1e-08		chr1	133328598	133328599	chr1:133328452-133328744
chr1	71148644	71148816	chr1:71148644-71148816	6.75	172	3.87e-09		chr1	55294300	55294468	chr1:55294300-55294468	5.74	168	7.14e-05		chr1	133647928	133647929	chr1:133647791-133648065
chr1	75215635	75216041	chr1:75215635-75216041	10.3	406	5.97e-11		chr1	137376529	137376697	chr1:137376529-137376697	5.4	168	7.14e-05		chr1	133651623	133651624	chr1:133651475-133651770
chr1	145933463	145933635	chr1:145933463-145933635	4.4	172	1.13e-06		chr1	182242945	182243113	chr1:182242945-182243113	4.73	168	1.11e-07		chr1	133667414	133667415	chr1:133667267-133667560
chr1	60623951	60624123	chr1:60623951-60624123	4.7	172	4.65e-05		chr1	12613248	12613416	chr1:12613248-12613416	5.4	168	8.32e-10		chr1	133717780	133717781	chr1:133717642-133717917
chr1	185994934	185995245	chr1:185994934-185995245	8.81	311	3.18e-18		chr1	191956918	191957086	chr1:191956918-191957086	4.73	168	4.65e-05		chr1	134018655	134018656	chr1:134018432-134018877
chr1	166178726	166178898	chr1:166178726-166178898	4.7	172	1.63e-10		chr1	121921645	121921813	chr1:121921645-121921813	5.4	168	8.32e-10		chr1	13417965	13417966	chr1:13417687-13418243
chr1	182780645	182780817	chr1:182780645-182780817	5.29	172	1e-08		chr1	157077335	157077503	chr1:157077335-157077503	4.39	168	1.13e-06		chr1	134814965	134814966	chr1:134814852-134815077
chr1	89223132	89223304	chr1:89223132-89223304	5.29	172	8.31e-06		chr1	129244727	129244895	chr1:129244727-129244895	5.07	168	7.42e-12		chr1	134965928	134965929	chr1:134965783-134966072
chr1	166180381	166180676	chr1:166180381-166180676	7.34	295	4.8e-10		chr1	16770072	16770240	chr1:16770072-16770240	5.07	168	7.42e-12		chr1	135521850	135521851	chr1:135521717-135521982
chr1	20609546	20609718	chr1:20609546-20609718	5.29	172	8.31e-06		chr1	137886608	137886826	chr1:137886608-137886826	7.77	218	1.13e-06		chr1	135543790	135543791	chr1:135543683-135543897
chr1	39045134	39045306	chr1:39045134-39045306	5.58	172	7.14e-05		chr1	166179694	166179862	chr1:166179694-166179862	5.07	168	8.31e-06		chr1	135592746	135592747	chr1:135592660-135592831
chr1	108249904	108250076	chr1:108249904-108250076	4.99	172	8.31e-06		chr1	74341525	74341693	chr1:74341525-74341693	5.4	168	1.36e-06		chr1	135789984	135789985	chr1:135789840-135790127
chr1	183480724	183480896	chr1:183480724-183480896	4.7	172	1.11e-07		chr1	157819371	157819539	chr1:157819371-157819539	5.74	168	8.32e-10		chr1	135968164	135968165	chr1:135967986-135968342
chr1	159187168	159187340	chr1:159187168-159187340	5.58	172	1.36e-06		chr1	34068112	34068280	chr1:34068112-34068280	5.4	168	7.14e-05		chr1	136057142	136057143	chr1:136057004-136057280
chr1	71868772	71868944	chr1:71868772-71868944	4.7	172	1.63e-10		chr1	195024109	195024337	chr1:195024109-195024337	9.46	228	1.92e-09		chr1	136058182	136058183	chr1:136058053-136058310
chr1	24343033	24343205	chr1:24343033-24343205	4.99	172	7.42e-12		chr1	78907531	78907742	chr1:78907531-78907742	8.11	211	3.57e-09		chr1	136092801	136092802	chr1:136092572-136093029
chr1	64167072	64167244	chr1:64167072-64167244	5.87	172	1.61e-05		chr1	72830004	72830172	chr1:72830004-72830172	5.4	168	8.32e-10		chr1	136141970	136141971	chr1:136141616-136142324
chr1	72229620	72229792	chr1:72229620-72229792	5.29	172	7.42e-12		chr1	73009914	73010082	chr1:73009914-73010082	6.08	168	1.61e-05		chr1	136179995	136179996	chr1:136179834-136180155
chr1	161185251	161185423	chr1:161185251-161185423	4.99	172	1e-08		chr1	94371059	94371227	chr1:94371059-94371227	5.74	168	8.32e-10		chr1	136217504	136217505	chr1:136217320-136217687
chr1	75139956	75140128	chr1:75139956-75140128	4.99	172	7.42e-12		chr1	64670535	64670703	chr1:64670535-64670703	5.4	168	7.14e-05		chr1	136229692	136229693	chr1:136229455-136229928
chr1	94403108	94403280	chr1:94403108-94403280	5.58	172	7.14e-05		chr1	179572409	179572577	chr1:179572409-179572577	4.73	168	4.65e-05		chr1	136806154	136806155	chr1:136805889-136806418
chr1	75313365	75313890	chr1:75313365-75313890	12.6	525	1.81e-09		chr1	108098547	108098865	chr1:108098547-108098865	11.1	318	3.07e-15		chr1	136950987	136950988	chr1:136950870-136951103
chr1	153613433	153613605	chr1:153613433-153613605	5.87	172	2.07e-07		chr1	40862240	40862601	chr1:40862240-40862601	10.1	361	3.46e-10		chr1	137595136	137595137	chr1:137595031-137595240
chr1	12282059	12282231	chr1:12282059-12282231	4.7	172	4.65e-05		chr1	166924605	166924773	chr1:166924605-166924773	5.74	168	1.36e-06		chr1	137730902	137730903	chr1:137730728-137731076
chr1	36615533	36615705	chr1:36615533-36615705	5.29	172	1e-08		chr1	153533927	153534095	chr1:153533927-153534095	5.07	168	1e-08		chr1	137732802	137732803	chr1:137732695-137732909
chr1	155552263	155552435	chr1:155552263-155552435	4.11	172	3.26e-09		chr1	60791973	60792141	chr1:60791973-60792141	5.74	168	8.32e-10		chr1	137904482	137904483	chr1:137904305-137904659
chr1	138522363	138522535	chr1:138522363-138522535	4.7	172	4.65e-05		chr1	107556624	107556792	chr1:107556624-107556792	5.07	168	8.31e-06		chr1	138124972	138124973	chr1:138124834-138125110
chr1	21135229	21135401	chr1:21135229-21135401	4.99	172	7.42e-12		chr1	40892443	40892611	chr1:40892443-40892611	5.07	168	8.31e-06		chr1	138710077	138710078	chr1:138709949-138710204
chr1	12278078	12278250	chr1:12278078-12278250	4.99	172	1e-08		chr1	162940649	162940817	chr1:162940649-162940817	6.42	168	3.4e-06		chr1	140141823	140141824	chr1:140141730-140141916
chr1	190390371	190390543	chr1:190390371-190390543	4.7	172	1.63e-10		chr1	40277388	40277610	chr1:40277388-40277610	5.4	222	1.36e-06		chr1	140492880	140492881	chr1:140492716-140493044
chr1	89224092	89224264	chr1:89224092-89224264	4.99	172	1e-08		chr1	186499452	186499665	chr1:186499452-186499665	6.08	213	1.61e-05		chr1	153075773	153075774	chr1:153075637-153075908
chr1	147805078	147805250	chr1:147805078-147805250	7.05	172	6.7e-07		chr1	179573929	179574097	chr1:179573929-179574097	4.73	168	4.65e-05		chr1	153098144	153098145	chr1:153097943-153098344
chr1	121951714	121951943	chr1:121951714-121951943	6.75	229	3.87e-09		chr1	154955114	154955282	chr1:154955114-154955282	5.4	168	1.36e-06		chr1	154050547	154050548	chr1:154050422-154050672
chr1	135974759	135974931	chr1:135974759-135974931	4.7	172	1.11e-07		chr1	92058011	92058226	chr1:92058011-92058226	7.77	215	5.61e-11		chr1	155180991	155180992	chr1:155180901-155181081
chr1	39952167	39952339	chr1:39952167-39952339	5.29	172	1e-08		chr1	120342700	120342868	chr1:120342700-120342868	5.4	168	8.32e-10		chr1	155403514	155403515	chr1:155403339-155403689
chr1	37928447	37928619	chr1:37928447-37928619	5.29	172	1e-08		chr1	152674461	152674629	chr1:152674461-152674629	5.74	168	7.14e-05		chr1	155550776	155550777	chr1:155550609-155550942
chr1	67345641	67345813	chr1:67345641-67345813	4.4	172	1.13e-06		chr1	90160159	90160374	chr1:90160159-90160374	6.75	215	3.87e-09		chr1	157081317	157081318	chr1:157081210-157081424
chr1	35863502	35863674	chr1:35863502-35863674	4.4	172	1.13e-06		chr1	93852946	93853114	chr1:93852946-93853114	6.08	168	1.61e-05		chr1	157235794	157235795	chr1:157235610-157235978
chr1	193398184	193398356	chr1:193398184-193398356	4.7	172	4.65e-05		chr1	90120292	90120460	chr1:90120292-90120460	6.08	168	1.61e-05		chr1	157837749	157837750	chr1:157837604-157837893
chr1	43884212	43884477	chr1:43884212-43884477	8.22	265	6.19e-12		chr1	15998266	15998434	chr1:15998266-15998434	19.6	168	8.35e-19		chr1	158338404	158338405	chr1:158338261-158338546
chr1	167018768	167018940	chr1:167018768-167018940	4.99	172	8.31e-06		chr1	178946147	178946315	chr1:178946147-178946315	5.4	168	1.36e-06		chr1	158894300	158894301	chr1:158894133-158894466
chr1	82126491	82126663	chr1:82126491-82126663	4.4	172	1.13e-06		chr1	137691154	137691740	chr1:137691154-137691740	20.3	586	9.61e-22		chr1	158933229	158933230	chr1:158933046-158933412
chr1	184569460	184569632	chr1:184569460-184569632	4.99	172	7.42e-12		chr1	36620234	36620474	chr1:36620234-36620474	6.42	240	3.4e-06		chr1	158935016	158935017	chr1:158934855-158935176
chr1	93106783	93106955	chr1:93106783-93106955	4.4	172	1.13e-06		chr1	166558880	166559048	chr1:166558880-166559048	5.07	168	8.31e-06		chr1	159011526	159011527	chr1:159011324-159011727
chr1	167113716	167113888	chr1:167113716-167113888	4.11	172	3.26e-09		chr1	60973413	60973581	chr1:60973413-60973581	5.4	168	7.14e-05		chr1	159563861	159563862	chr1:159563739-159563983
chr1	92948167	92948339	chr1:92948167-92948339	5.58	172	3.09e-13		chr1	66862706	66862874	chr1:66862706-66862874	5.74	168	1.36e-06		chr1	159639441	159639442	chr1:159639313-159639569
chr1	95931908	95932080	chr1:95931908-95932080	4.4	172	1.13e-06		chr1	108250692	108250902	chr1:108250692-108250902	14.9	210	1.65e-14		chr1	159788320	159788321	chr1:159788181-159788459
chr1	89763383	89763555	chr1:89763383-89763555	3.82	172	1.02e-05		chr1	179371792	179371960	chr1:179371792-179371960	5.07	168	1e-08		chr1	160663560	160663561	chr1:160663426-160663693
chr1	82152597	82152769	chr1:82152597-82152769	4.7	172	4.65e-05		chr1	90140761	90140929	chr1:90140761-90140929	7.09	168	4.89e-06		chr1	162125514	162125515	chr1:162125428-162125599
chr1	194615190	194615362	chr1:194615190-194615362	4.7	172	1.63e-10		chr1	74634235	74634403	chr1:74634235-74634403	4.73	168	1.11e-07		chr1	162461712	162461713	chr1:162461572-162461851
chr1	59820572	59820744	chr1:59820572-59820744	5.29	172	8.31e-06		chr1	182477039	182477263	chr1:182477039-182477263	7.77	224	2.16e-08		chr1	163665195	163665196	chr1:163665083-163665307
chr1	114681864	114682036	chr1:114681864-114682036	4.99	172	8.31e-06		chr1	91971376	91971602	chr1:91971376-91971602	7.43	226	1.24e-07		chr1	164790185	164790186	chr1:164790021-164790349
chr1	64167627	64167799	chr1:64167627-64167799	4.7	172	1.11e-07		chr1	138621962	138622130	chr1:138621962-138622130	4.73	168	1.11e-07		chr1	164813012	164813013	chr1:164812921-164813103
chr1	71854671	71854843	chr1:71854671-71854843	5.29	172	7.42e-12		chr1	185883790	185883958	chr1:185883790-185883958	5.4	168	1.36e-06		chr1	165182161	165182162	chr1:165182043-165182278
chr1	135557221	135557393	chr1:135557221-135557393	4.7	172	4.65e-05		chr1	90154335	90154566	chr1:90154335-90154566	8.11	231	2.48e-07		chr1	165622189	165622190	chr1:165622068-165622310
chr1	175843251	175843423	chr1:175843251-175843423	4.99	172	8.31e-06		chr1	90198278	90198446	chr1:90198278-90198446	5.4	168	7.14e-05		chr1	166356559	166356560	chr1:166356447-166356671
chr1	174172776	174172948	chr1:174172776-174172948	4.4	172	1.13e-06		chr1	174063545	174064010	chr1:174063545-174064010	14.5	465	7.02e-16		chr1	169323068	169323069	chr1:169322808-169323328
chr1	90171079	90171251	chr1:90171079-90171251	4.7	172	4.65e-05		chr1	156937531	156937699	chr1:156937531-156937699	4.73	168	1.63e-10		chr1	17075397	17075398	chr1:17075233-17075561
chr1	167931853	167932025	chr1:167931853-167932025	4.99	172	1e-08		chr1	88367226	88367394	chr1:88367226-88367394	6.08	168	2.07e-07		chr1	172585896	172585897	chr1:172585649-172586142
chr1	92959199	92959371	chr1:92959199-92959371	4.4	172	1.13e-06		chr1	130369343	130369511	chr1:130369343-130369511	5.07	168	1e-08		chr1	172595641	172595642	chr1:172595483-172595799
chr1	63159627	63159799	chr1:63159627-63159799	5.29	172	1e-08		chr1	90965685	90965853	chr1:90965685-90965853	4.73	168	1.63e-10		chr1	172632599	172632600	chr1:172632467-172632730
chr1	155178310	155178482	chr1:155178310-155178482	4.7	172	4.65e-05		chr1	156898958	156899126	chr1:156898958-156899126	5.74	168	8.32e-10		chr1	172674806	172674807	chr1:172674696-172674915
chr1	168019857	168020115	chr1:168019857-168020115	8.22	258	2.48e-07		chr1	20660921	20661152	chr1:20660921-20661152	5.07	231	8.31e-06		chr1	172721317	172721318	chr1:172721184-172721450
chr1	75312929	75313101	chr1:75312929-75313101	4.99	172	1e-08		chr1	189118245	189118413	chr1:189118245-189118413	6.42	168	2.93e-08		chr1	173041448	173041449	chr1:173041362-173041533
chr1	91418564	91418736	chr1:91418564-91418736	4.99	172	8.31e-06		chr1	166405328	166405618	chr1:166405328-166405618	9.79	290	5.53e-16		chr1	175667186	175667187	chr1:175666965-175667407
chr1	95374069	95374241	chr1:95374069-95374241	4.7	172	1.63e-10		chr1	178684530	178684751	chr1:178684530-178684751	6.42	221	2.93e-08		chr1	179485922	179485923	chr1:179485684-179486159
chr1	62821046	62821218	chr1:62821046-62821218	5.58	172	8.32e-10		chr1	95391670	95391838	chr1:95391670-95391838	4.39	168	3.26e-09		chr1	179553613	179553614	chr1:179553428-179553798
chr1	39044227	39044399	chr1:39044227-39044399	4.7	172	4.65e-05		chr1	74342319	74342535	chr1:74342319-74342535	9.12	216	3.45e-07		chr1	179573412	179573413	chr1:179573282-179573542
chr1	36530674	36530846	chr1:36530674-36530846	3.82	172	1.02e-05		chr1	94608928	94609096	chr1:94608928-94609096	5.4	168	7.14e-05		chr1	179576480	179576481	chr1:179576347-179576613
chr1	60882973	60883145	chr1:60882973-60883145	4.7	172	1.11e-07		chr1	188231568	188231840	chr1:188231568-188231840	9.46	272	1.18e-11		chr1	179609143	179609144	chr1:179609034-179609252
chr1	94728283	94728775	chr1:94728283-94728775	12.3	492	3.9e-17		chr1	45684770	45684938	chr1:45684770-45684938	5.4	168	1.36e-06		chr1	180974509	180974510	chr1:180974341-180974677
chr1	137210111	137210283	chr1:137210111-137210283	4.99	172	8.31e-06		chr1	181775117	181775285	chr1:181775117-181775285	4.73	168	4.65e-05		chr1	181515935	181515936	chr1:181515792-181516078
chr1	194571973	194572145	chr1:194571973-194572145	4.99	172	1e-08		chr1	16679113	16679281	chr1:16679113-16679281	5.74	168	8.32e-10		chr1	182440711	182440712	chr1:182440524-182440898
chr1	82721536	82721708	chr1:82721536-82721708	4.7	172	4.65e-05		chr1	36569516	36569684	chr1:36569516-36569684	4.05	168	1.13e-06		chr1	183186707	183186708	chr1:183186522-183186892
chr1	184432081	184432253	chr1:184432081-184432253	4.7	172	4.65e-05		chr1	39049322	39049490	chr1:39049322-39049490	4.73	168	4.65e-05		chr1	183480341	183480342	chr1:183480215-183480467
chr1	55823584	55823799	chr1:55823584-55823799	5.87	215	2.07e-07		chr1	121438027	121438195	chr1:121438027-121438195	4.73	168	4.65e-05		chr1	183482761	183482762	chr1:183482529-183482993
chr1	74330647	74330819	chr1:74330647-74330819	4.99	172	8.31e-06		chr1	149241364	149241681	chr1:149241364-149241681	11.5	317	1.6e-10		chr1	183952191	183952192	chr1:183951944-183952438
chr1	40912704	40912876	chr1:40912704-40912876	4.99	172	1e-08		chr1	129730373	129730541	chr1:129730373-129730541	5.07	168	8.31e-06		chr1	183985483	183985484	chr1:183985311-183985655
chr1	16094115	16094287	chr1:16094115-16094287	4.7	172	1.63e-10		chr1	39313210	39313378	chr1:39313210-39313378	5.4	168	8.32e-10		chr1	184046342	184046343	chr1:184046137-184046546
chr1	130368978	130369198	chr1:130368978-130369198	6.46	220	2.93e-08		chr1	88947404	88947572	chr1:88947404-88947572	4.39	168	1.13e-06		chr1	184445606	184445607	chr1:184445484-184445727
chr1	36614594	36614766	chr1:36614594-36614766	4.7	172	1.63e-10		chr1	135838113	135838281	chr1:135838113-135838281	5.74	168	7.14e-05		chr1	184450852	184450853	chr1:184450595-184451108
chr1	78344019	78344191	chr1:78344019-78344191	4.99	172	8.31e-06		chr1	67004001	67004279	chr1:67004001-67004279	9.12	278	6.44e-14		chr1	185627465	185627466	chr1:185627332-185627597
chr1	163180087	163180309	chr1:163180087-163180309	5.87	222	2.07e-07		chr1	66964714	66964925	chr1:66964714-66964925	7.09	211	4.8e-10		chr1	185693086	185693087	chr1:185692884-185693287
chr1	193278594	193278766	chr1:193278594-193278766	4.99	172	1e-08		chr1	13579148	13579316	chr1:13579148-13579316	5.07	168	8.31e-06		chr1	185728682	185728683	chr1:185728516-185728847
chr1	74439695	74439867	chr1:74439695-74439867	4.99	172	1e-08		chr1	137427693	137427861	chr1:137427693-137427861	5.4	168	7.14e-05		chr1	185729364	185729365	chr1:185729215-185729512
chr1	66863314	66863486	chr1:66863314-66863486	4.7	172	4.65e-05		chr1	195058675	195058843	chr1:195058675-195058843	5.07	168	8.31e-06		chr1	185890036	185890037	chr1:185889921-185890151
chr1	24516310	24516482	chr1:24516310-24516482	4.7	172	1.11e-07		chr1	159347770	159347938	chr1:159347770-159347938	5.4	168	1.36e-06		chr1	186487497	186487498	chr1:186487188-186487805
chr1	166502416	166502588	chr1:166502416-166502588	4.4	172	1.13e-06		chr1	77486086	77486254	chr1:77486086-77486254	5.07	168	8.31e-06		chr1	188539365	188539366	chr1:188539238-188539492
chr1	65292247	65292419	chr1:65292247-65292419	4.7	172	1.11e-07		chr1	197067964	197068132	chr1:197067964-197068132	55.1	168	5.97e-49		chr1	188573278	188573279	chr1:188573107-188573448
chr1	182743912	182744084	chr1:182743912-182744084	4.7	172	4.65e-05		chr1	59479827	59479995	chr1:59479827-59479995	4.39	168	1.13e-06		chr1	191542655	191542656	chr1:191542535-191542774
chr1	177622569	177622741	chr1:177622569-177622741	4.7	172	4.65e-05		chr1	89167531	89167699	chr1:89167531-89167699	5.4	168	1.36e-06		chr1	192796779	192796780	chr1:192796584-192796973
chr1	133904706	133904878	chr1:133904706-133904878	7.34	172	4.42e-19		chr1	127325187	127325355	chr1:127325187-127325355	5.74	168	3.09e-13		chr1	193078547	193078548	chr1:193078456-193078637
chr1	92060958	92061130	chr1:92060958-92061130	7.34	172	1.24e-07		chr1	74554495	74554663	chr1:74554495-74554663	4.39	168	1.13e-06		chr1	193885672	193885673	chr1:193885538-193885806
chr1	166179244	166179460	chr1:166179244-166179460	7.34	216	1.24e-07		chr1	180148690	180148858	chr1:180148690-180148858	4.73	168	4.65e-05		chr1	194633177	194633178	chr1:194633038-194633315
chr1	153084956	153085176	chr1:153084956-153085176	6.75	220	3.87e-09		chr1	34885873	34886041	chr1:34885873-34886041	5.07	168	8.31e-06		chr1	194667019	194667020	chr1:194666827-194667211
chr1	66864400	66864625	chr1:66864400-66864625	6.46	225	2.93e-08		chr1	59536513	59536773	chr1:59536513-59536773	6.75	260	3e-13		chr1	20614832	20614833	chr1:20614584-20615080
chr1	139790557	139790776	chr1:139790557-139790776	8.81	219	5.59e-10		chr1	148691079	148691247	chr1:148691079-148691247	5.4	168	1.36e-06		chr1	20623799	20623800	chr1:20623572-20624025
chr1	135000555	135000727	chr1:135000555-135000727	6.17	172	1.61e-05		chr1	136270860	136271028	chr1:136270860-136271028	4.73	168	4.65e-05		chr1	20645350	20645351	chr1:20645153-20645546
chr1	20999166	20999338	chr1:20999166-20999338	7.34	172	1.87e-14		chr1	171029550	171029718	chr1:171029550-171029718	5.07	168	1e-08		chr1	20657887	20657888	chr1:20657637-20658137
chr1	185812240	185812412	chr1:185812240-185812412	6.46	172	3.4e-06		chr1	38053885	38054053	chr1:38053885-38054053	5.07	168	1e-08		chr1	20659952	20659953	chr1:20659767-20660137
chr1	93112623	93112795	chr1:93112623-93112795	5.87	172	1.61e-05		chr1	36125272	36125440	chr1:36125272-36125440	5.4	168	8.32e-10		chr1	24371849	24371850	chr1:24371734-24371964
chr1	74283256	74283488	chr1:74283256-74283488	7.05	232	3.87e-09		chr1	164151341	164151509	chr1:164151341-164151509	4.73	168	4.65e-05		chr1	34152157	34152158	chr1:34152030-34152284
chr1	187155772	187155944	chr1:187155772-187155944	5.58	172	8.32e-10		chr1	158887581	158887749	chr1:158887581-158887749	4.73	168	4.65e-05		chr1	35862629	35862630	chr1:35862470-35862788
chr1	20656333	20656606	chr1:20656333-20656606	8.81	273	5.16e-08		chr1	93154387	93154555	chr1:93154387-93154555	5.07	168	8.31e-06		chr1	36087372	36087373	chr1:36087080-36087664
chr1	71861831	71862046	chr1:71861831-71862046	7.05	215	6.7e-07		chr1	95701149	95701317	chr1:95701149-95701317	4.73	168	4.65e-05		chr1	36364921	36364922	chr1:36364788-36365053
chr1	151936284	151936504	chr1:151936284-151936504	8.22	220	2.48e-07		chr1	179732208	179732432	chr1:179732208-179732432	6.75	224	3e-13		chr1	36527094	36527095	chr1:36526957-36527230
chr1	158894804	158895022	chr1:158894804-158895022	7.34	218	4.8e-10		chr1	59828695	59828863	chr1:59828695-59828863	5.4	168	1.36e-06		chr1	36554349	36554350	chr1:36554256-36554441
chr1	173496337	173496509	chr1:173496337-173496509	5.87	172	1.61e-05		chr1	40822515	40822683	chr1:40822515-40822683	5.74	168	7.14e-05		chr1	36621181	36621182	chr1:36621089-36621273
chr1	92157577	92157749	chr1:92157577-92157749	6.46	172	2.93e-08		chr1	173499190	173499358	chr1:173499190-173499358	5.07	168	1e-08		chr1	36637110	36637111	chr1:36636950-36637269
chr1	88384119	88384291	chr1:88384119-88384291	6.75	172	3e-13		chr1	73012916	73013177	chr1:73012916-73013177	8.11	261	2.48e-07		chr1	37754002	37754003	chr1:37753911-37754093
chr1	90171719	90171891	chr1:90171719-90171891	5.58	172	1.36e-06		chr1	165675362	165675530	chr1:165675362-165675530	5.07	168	8.31e-06		chr1	39514937	39514938	chr1:39514827-39515047
chr1	78808833	78809083	chr1:78808833-78809083	6.75	250	6.7e-07		chr1	167121155	167121323	chr1:167121155-167121323	6.42	168	2.93e-08		chr1	39771769	39771770	chr1:39771613-39771925
chr1	170673693	170673865	chr1:170673693-170673865	5.87	172	2.07e-07		chr1	40987573	40987741	chr1:40987573-40987741	5.07	168	8.31e-06		chr1	39803442	39803443	chr1:39803279-39803605
chr1	72356423	72356595	chr1:72356423-72356595	5.87	172	2.07e-07		chr1	167607123	167607291	chr1:167607123-167607291	6.08	168	1.61e-05		chr1	39959031	39959032	chr1:39958839-39959223
chr1	59030625	59030797	chr1:59030625-59030797	5.29	172	7.42e-12		chr1	94729290	94729458	chr1:94729290-94729458	4.73	168	1.63e-10		chr1	40329268	40329269	chr1:40329113-40329423
chr1	155482732	155482952	chr1:155482732-155482952	5.87	220	1.61e-05		chr1	153276342	153276510	chr1:153276342-153276510	5.4	168	1.36e-06		chr1	40339462	40339463	chr1:40339275-40339648
chr1	88419365	88419590	chr1:88419365-88419590	6.46	225	3.4e-06		chr1	191952666	191952834	chr1:191952666-191952834	5.74	168	8.32e-10		chr1	40633173	40633174	chr1:40633021-40633324
chr1	135838570	135838885	chr1:135838570-135838885	19.7	315	1.86e-23		chr1	193449518	193449686	chr1:193449518-193449686	4.73	168	4.65e-05		chr1	40897532	40897533	chr1:40897344-40897720
chr1	16221857	16222121	chr1:16221857-16222121	7.93	264	1.09e-15		chr1	93248132	93248300	chr1:93248132-93248300	4.73	168	1.11e-07		chr1	41199004	41199005	chr1:41198896-41199111
chr1	193913279	193913499	chr1:193913279-193913499	6.75	220	3.87e-09		chr1	94802785	94803005	chr1:94802785-94803005	6.75	220	3e-13		chr1	43184831	43184832	chr1:43184635-43185026
chr1	173444765	173444937	chr1:173444765-173444937	6.46	172	3.4e-06		chr1	138150198	138150366	chr1:138150198-138150366	5.4	168	7.14e-05		chr1	43198597	43198598	chr1:43198487-43198706
chr1	133422348	133422520	chr1:133422348-133422520	6.75	172	6.7e-07		chr1	121005153	121005380	chr1:121005153-121005380	9.12	227	1.02e-08		chr1	43316871	43316872	chr1:43316746-43316995
chr1	74552700	74552926	chr1:74552700-74552926	6.46	226	2.93e-08		chr1	134280875	134281043	chr1:134280875-134281043	5.74	168	1.36e-06		chr1	43771886	43771887	chr1:43771777-43771995
chr1	157819637	157819809	chr1:157819637-157819809	6.17	172	2.07e-07		chr1	73321058	73321226	chr1:73321058-73321226	4.73	168	4.65e-05		chr1	45894649	45894650	chr1:45894521-45894777
chr1	30930070	30930242	chr1:30930070-30930242	6.46	172	3.4e-06		chr1	43220182	43220350	chr1:43220182-43220350	5.4	168	1.36e-06		chr1	51027942	51027943	chr1:51027751-51028132
chr1	161162064	161162282	chr1:161162064-161162282	6.17	218	1.61e-05		chr1	180266905	180267073	chr1:180266905-180267073	5.07	168	1e-08		chr1	51300330	51300331	chr1:51300223-51300437
chr1	172588188	172588360	chr1:172588188-172588360	5.29	172	1e-08		chr1	182742857	182743025	chr1:182742857-182743025	4.73	168	4.65e-05		chr1	53902972	53902973	chr1:53902811-53903133
chr1	94579801	94579973	chr1:94579801-94579973	6.17	172	1.61e-05		chr1	53871017	53871185	chr1:53871017-53871185	9.12	168	1.02e-08		chr1	53913654	53913655	chr1:53913451-53913856
chr1	94573363	94573535	chr1:94573363-94573535	5.58	172	7.14e-05		chr1	90164691	90165026	chr1:90164691-90165026	16.5	335	1.51e-15		chr1	55258833	55258834	chr1:55258624-55259042
chr1	59176223	59176395	chr1:59176223-59176395	5.58	172	1.36e-06		chr1	43548937	43549105	chr1:43548937-43549105	10.1	168	1.82e-08		chr1	57567842	57567843	chr1:57567735-57567949
chr1	122655163	122655335	chr1:122655163-122655335	4.99	172	1e-08		chr1	90660492	90660759	chr1:90660492-90660759	13.5	267	2.56e-12		chr1	59466657	59466658	chr1:59466515-59466798
chr1	182125136	182125308	chr1:182125136-182125308	4.7	172	4.65e-05		chr1	95167196	95167364	chr1:95167196-95167364	9.12	168	6.44e-14		chr1	59475088	59475089	chr1:59474953-59475222
chr1	36703595	36703767	chr1:36703595-36703767	5.58	172	1.36e-06		chr1	93249055	93249318	chr1:93249055-93249318	9.79	263	5.53e-16		chr1	59532638	59532639	chr1:59532488-59532788
chr1	89388846	89389113	chr1:89388846-89389113	6.75	267	6.7e-07		chr1	179375657	179375910	chr1:179375657-179375910	10.1	253	1.82e-08		chr1	63286314	63286315	chr1:63286009-63286618
chr1	6444451	6444623	chr1:6444451-6444623	5.87	172	1.61e-05		chr1	63246053	63246221	chr1:63246053-63246221	6.75	168	3e-13		chr1	65135689	65135690	chr1:65135603-65135774
chr1	90967011	90967183	chr1:90967011-90967183	5.58	172	1.36e-06		chr1	155155359	155155570	chr1:155155359-155155570	8.78	211	5.16e-08		chr1	65264689	65264690	chr1:65264561-65264816
chr1	182780261	182780433	chr1:182780261-182780433	5.58	172	1.36e-06		chr1	39340259	39340470	chr1:39340259-39340470	9.12	211	3.45e-07		chr1	66218859	66218860	chr1:66218699-66219019
chr1	181598604	181598776	chr1:181598604-181598776	5.58	172	8.32e-10		chr1	195030161	195030377	chr1:195030161-195030377	11.8	216	2.43e-20		chr1	66968801	66968802	chr1:66968600-66969001
chr1	184838737	184838909	chr1:184838737-184838909	5.87	172	1.61e-05		chr1	62463421	62463763	chr1:62463421-62463763	13.5	342	2.82e-14		chr1	66997883	66997884	chr1:66997688-66998078
chr1	155180501	155180729	chr1:155180501-155180729	6.17	228	6.36e-11		chr1	169314566	169314734	chr1:169314566-169314734	7.09	168	4.8e-10		chr1	6810173	6810174	chr1:6810064-6810281
chr1	92950057	92950229	chr1:92950057-92950229	5.58	172	7.14e-05		chr1	123274053	123274221	chr1:123274053-123274221	7.43	168	4.89e-06		chr1	71146647	71146648	chr1:71146508-71146786
chr1	12266417	12266640	chr1:12266417-12266640	5.58	223	7.14e-05		chr1	80640489	80640657	chr1:80640489-80640657	8.11	168	3.57e-09		chr1	71439231	71439232	chr1:71439089-71439372
chr1	58360643	58360815	chr1:58360643-58360815	5.29	172	1e-08		chr1	136834897	136835118	chr1:136834897-136835118	8.11	221	6.06e-17		chr1	72640270	72640271	chr1:72640123-72640416
chr1	121967906	121968078	chr1:121967906-121968078	5.29	172	8.31e-06		chr1	94774221	94774440	chr1:94774221-94774440	8.78	219	6.48e-13		chr1	72771132	72771133	chr1:72770988-72771276
chr1	64663077	64663249	chr1:64663077-64663249	4.99	172	1e-08		chr1	43773066	43773234	chr1:43773066-43773234	6.75	168	1.42e-17		chr1	72998563	72998564	chr1:72998427-72998699
chr1	51535666	51535964	chr1:51535666-51535964	10.3	298	4.79e-17		chr1	94672609	94672821	chr1:94672609-94672821	7.43	212	1.87e-14		chr1	73016158	73016159	chr1:73015983-73016332
chr1	157893994	157894166	chr1:157893994-157894166	6.17	172	2.07e-07		chr1	166552667	166552835	chr1:166552667-166552835	7.09	168	1.24e-07		chr1	73289040	73289041	chr1:73288876-73289204
chr1	88197419	88197591	chr1:88197419-88197591	5.58	172	1.36e-06		chr1	183481042	183481304	chr1:183481042-183481304	10.5	262	5.97e-11		chr1	73871138	73871139	chr1:73871000-73871275
chr1	91405883	91406055	chr1:91405883-91406055	6.75	172	3.87e-09		chr1	174100078	174100246	chr1:174100078-174100246	6.75	168	1.42e-17		chr1	73961994	73961995	chr1:73961834-73962154
chr10	79612947	79613329	chr10:79612947-79613329	10.9	382	8.07e-10		chr1	137243546	137243714	chr1:137243546-137243714	7.43	168	1.24e-07		chr1	73997999	73998000	chr1:73997842-73998156
chr10	88994171	88994445	chr10:88994171-88994445	7.05	274	3.87e-09		chr1	186085214	186085382	chr1:186085214-186085382	7.77	168	2.16e-08		chr1	74800942	74800943	chr1:74800798-74801085
chr10	80141777	80141949	chr10:80141777-80141949	5.87	172	1.61e-05		chr1	183491129	183491297	chr1:183491129-183491297	5.74	168	7.14e-05		chr1	74844229	74844230	chr1:74844115-74844342
chr10	80605129	80605301	chr10:80605129-80605301	5.87	172	6.36e-11		chr1	166826612	166826831	chr1:166826612-166826831	8.11	219	3.57e-09		chr1	75175975	75175976	chr1:75175790-75176159
chr10	95737093	95737265	chr10:95737093-95737265	5.58	172	1.36e-06		chr1	162451052	162451220	chr1:162451052-162451220	7.43	168	4.89e-06		chr1	78534281	78534282	chr1:78534112-78534450
chr10	80879594	80879766	chr10:80879594-80879766	5.87	172	2.07e-07		chr1	91406414	91406870	chr1:91406414-91406870	22	456	1.01e-15		chr1	78741865	78741866	chr1:78741754-78741975
chr10	51749347	51749519	chr10:51749347-51749519	5.58	172	1.36e-06		chr1	137464767	137464985	chr1:137464767-137464985	8.78	218	5.16e-08		chr1	78807694	78807695	chr1:78807565-78807823
chr10	79784071	79784287	chr10:79784071-79784287	6.17	216	6.36e-11		chr1	167130983	167131151	chr1:167130983-167131151	5.74	168	8.32e-10		chr1	80336160	80336161	chr1:80335971-80336349
chr10	59414936	59415108	chr10:59414936-59415108	5.87	172	1.61e-05		chr1	158966915	158967126	chr1:158966915-158967126	9.12	211	8.31e-11		chr1	81975126	81975127	chr1:81975040-81975211
chr10	85563482	85563654	chr10:85563482-85563654	6.75	172	3.87e-09		chr1	92053255	92053488	chr1:92053255-92053488	8.44	233	5.59e-10		chr1	82196686	82196687	chr1:82196539-82196833
chr10	53349618	53349790	chr10:53349618-53349790	5.29	172	8.31e-06		chr1	183983187	183983355	chr1:183983187-183983355	6.08	168	2.07e-07		chr1	82317160	82317161	chr1:82316952-82317368
chr10	39450956	39451212	chr10:39450956-39451212	8.22	256	3.57e-09		chr1	193221244	193221412	chr1:193221244-193221412	7.09	168	4.89e-06		chr1	8314264	8314265	chr1:8314045-8314482
chr10	41998512	41998684	chr10:41998512-41998684	5.29	172	1e-08		chr1	75503171	75503339	chr1:75503171-75503339	6.08	168	6.36e-11		chr1	87661139	87661140	chr1:87661043-87661235
chr10	66648307	66648479	chr10:66648307-66648479	5.29	172	8.31e-06		chr1	21031123	21031437	chr1:21031123-21031437	15.5	314	1.69e-12		chr1	88001876	88001877	chr1:88001718-88002033
chr10	23279829	23280001	chr10:23279829-23280001	5.87	172	1.61e-05		chr1	94683774	94684201	chr1:94683774-94684201	25	427	5.64e-26		chr1	88337823	88337824	chr1:88337684-88337962
chr10	79447155	79447635	chr10:79447155-79447635	11.7	480	1.34e-09		chr1	78607627	78607903	chr1:78607627-78607903	16.9	276	1.67e-14		chr1	88654891	88654892	chr1:88654722-88655059
chr10	79848251	79848534	chr10:79848251-79848534	8.81	283	6.48e-13		chr1	16596846	16597071	chr1:16596846-16597071	8.44	225	6.48e-13		chr1	89009813	89009814	chr1:89009657-89009969
chr10	79446745	79446917	chr10:79446745-79446917	4.7	172	1.11e-07		chr1	43755395	43755606	chr1:43755395-43755606	6.42	211	2.93e-08		chr1	89102214	89102215	chr1:89102048-89102380
chr10	126776136	126776308	chr10:126776136-126776308	5.87	172	2.07e-07		chr1	66928432	66928600	chr1:66928432-66928600	6.75	168	3e-13		chr1	89743807	89743808	chr1:89743659-89743954
chr10	93262789	93262961	chr10:93262789-93262961	5.58	172	1.36e-06		chr1	135902198	135902418	chr1:135902198-135902418	7.43	220	4.89e-06		chr1	89744586	89744587	chr1:89744422-89744750
chr10	48976111	48976344	chr10:48976111-48976344	5.87	233	2.07e-07		chr1	177603786	177604041	chr1:177603786-177604041	8.44	255	6.48e-13		chr1	90589099	90589100	chr1:90588966-90589231
chr10	128373620	128373792	chr10:128373620-128373792	5.29	172	1e-08		chr1	184550817	184550985	chr1:184550817-184550985	5.4	168	3.09e-13		chr1	90820877	90820878	chr1:90820724-90821029
chr10	94645147	94645319	chr10:94645147-94645319	4.99	172	1e-08		chr1	182779055	182779223	chr1:182779055-182779223	6.75	168	6.7e-07		chr1	90960603	90960604	chr1:90960494-90960711
chr10	79371485	79371717	chr10:79371485-79371717	6.17	232	1.61e-05		chr1	90151804	90151972	chr1:90151804-90151972	7.09	168	1.24e-07		chr1	91013900	91013901	chr1:91013713-91014086
chr10	107369306	107369548	chr10:107369306-107369548	6.75	242	3.87e-09		chr1	158520632	158520800	chr1:158520632-158520800	6.42	168	2.93e-08		chr1	91368256	91368257	chr1:91368149-91368363
chr10	62113720	62113892	chr10:62113720-62113892	5.29	172	8.31e-06		chr1	81883629	81883797	chr1:81883629-81883797	7.09	168	4.89e-06		chr1	91418212	91418213	chr1:91418053-91418371
chr10	59672392	59672648	chr10:59672392-59672648	9.4	256	6.11e-15		chr1	94712581	94712749	chr1:94712581-94712749	5.74	168	7.14e-05		chr1	91435332	91435333	chr1:91435146-91435517
chr10	3187363	3187535	chr10:3187363-3187535	4.99	172	1e-08		chr1	158932451	158932662	chr1:158932451-158932662	8.44	211	5.59e-10		chr1	92059289	92059290	chr1:92059035-92059542
chr10	5959088	5959260	chr10:5959088-5959260	5.29	172	1e-08		chr1	75545905	75546073	chr1:75545905-75546073	7.09	168	4.42e-19		chr1	92383140	92383141	chr1:92383012-92383267
chr10	51748972	51749144	chr10:51748972-51749144	5.87	172	1.61e-05		chr1	74585339	74585561	chr1:74585339-74585561	7.09	222	1.24e-07		chr1	92573523	92573524	chr1:92573428-92573617
chr10	75453373	75453647	chr10:75453373-75453647	9.69	274	6.11e-15		chr1	93144809	93145076	chr1:93144809-93145076	14.9	267	1.65e-14		chr1	92950797	92950798	chr1:92950584-92951009
chr10	80639357	80639529	chr10:80639357-80639529	7.34	172	4.89e-06		chr1	93310011	93310229	chr1:93310011-93310229	6.08	218	1.61e-05		chr1	93097837	93097838	chr1:93097723-93097951
chr10	79603838	79604010	chr10:79603838-79604010	4.7	172	4.65e-05		chr1	172697123	172697344	chr1:172697123-172697344	7.43	221	1.24e-07		chr1	93210131	93210132	chr1:93209917-93210345
chr10	128352352	128352524	chr10:128352352-128352524	5.87	172	6.36e-11		chr1	80221561	80221729	chr1:80221561-80221729	6.42	168	3.4e-06		chr1	93310885	93310886	chr1:93310684-93311085
chr10	76928806	76928978	chr10:76928806-76928978	4.7	172	1.11e-07		chr1	78529283	78529451	chr1:78529283-78529451	5.74	168	1.36e-06		chr1	93844237	93844238	chr1:93844075-93844398
chr10	74979509	74979805	chr10:74979509-74979805	9.4	296	6.11e-15		chr1	90158100	90158268	chr1:90158100-90158268	5.74	168	7.14e-05		chr1	93996282	93996283	chr1:93996167-93996396
chr10	79727922	79728094	chr10:79727922-79728094	6.17	172	1.61e-05		chr1	165638936	165639104	chr1:165638936-165639104	6.08	168	1.61e-05		chr1	94027187	94027188	chr1:94027100-94027274
chr10	80127021	80127193	chr10:80127021-80127193	5.58	172	1.36e-06		chr1	89777460	89777671	chr1:89777460-89777671	7.09	211	1.24e-07		chr1	94099447	94099448	chr1:94099309-94099585
chr10	79390138	79390310	chr10:79390138-79390310	5.29	172	1e-08		chr1	94605241	94605409	chr1:94605241-94605409	6.08	168	2.07e-07		chr1	94595725	94595726	chr1:94595552-94595898
chr10	127740914	127741086	chr10:127740914-127741086	5.58	172	1.36e-06		chr1	141070665	141070979	chr1:141070665-141070979	16.2	314	8.2e-17		chr1	94673132	94673133	chr1:94673044-94673220
chr10	80849447	80849619	chr10:80849447-80849619	4.7	172	1.11e-07		chr1	21135588	21135756	chr1:21135588-21135756	5.74	168	1.36e-06		chr1	95062269	95062270	chr1:95062152-95062386
chr10	43260501	43260673	chr10:43260501-43260673	5.29	172	8.31e-06		chr1	159258010	159258223	chr1:159258010-159258223	10.8	213	6.18e-25		chr1	95375262	95375263	chr1:95375127-95375396
chr10	39977703	39977875	chr10:39977703-39977875	5.58	172	7.14e-05		chr1	36592651	36592819	chr1:36592651-36592819	7.77	168	1.09e-15		chr1	95531111	95531112	chr1:95530967-95531254
chr10	116500111	116500283	chr10:116500111-116500283	5.29	172	1e-08		chr1	186531752	186531968	chr1:186531752-186531968	6.75	216	3.87e-09		chr1	97348645	97348646	chr1:97348558-97348731
chr10	62487055	62487273	chr10:62487055-62487273	6.75	218	3e-13		chr1	91672407	91672623	chr1:91672407-91672623	7.77	216	2.16e-08		chr10	10917269	10917270	chr10:10917063-10917475
chr10	76688849	76689021	chr10:76688849-76689021	4.7	172	4.65e-05		chr1	155580533	155580701	chr1:155580533-155580701	6.08	168	2.07e-07		chr10	110296595	110296596	chr10:110296485-110296704
chr10	62486427	62486599	chr10:62486427-62486599	4.99	172	8.31e-06		chr1	152979112	152979280	chr1:152979112-152979280	6.42	168	4.25e-16		chr10	110825828	110825829	chr10:110825723-110825932
chr10	80041865	80042037	chr10:80041865-80042037	5.29	172	8.31e-06		chr1	174070394	174070609	chr1:174070394-174070609	6.75	215	3.87e-09		chr10	110953756	110953757	chr10:110953619-110953893
chr10	3269873	3270045	chr10:3269873-3270045	4.4	172	1.13e-06		chr1	158604647	158604815	chr1:158604647-158604815	6.42	168	3.4e-06		chr10	111302453	111302454	chr10:111302311-111302594
chr10	58686391	58686563	chr10:58686391-58686563	4.4	172	3.26e-09		chr1	74793978	74794189	chr1:74793978-74794189	6.75	211	3.87e-09		chr10	111374074	111374075	chr10:111373926-111374221
chr10	127104420	127104592	chr10:127104420-127104592	6.17	172	2.07e-07		chr1	130679327	130679495	chr1:130679327-130679495	6.75	168	6.7e-07		chr10	116167514	116167515	chr10:116167386-116167642
chr10	79895404	79895783	chr10:79895404-79895783	10.6	379	5.97e-11		chr1	89100486	89100702	chr1:89100486-89100702	6.42	216	4.52e-12		chr10	117148033	117148034	chr10:117147903-117148162
chr10	26553528	26553700	chr10:26553528-26553700	5.29	172	7.42e-12		chr1	73006804	73007031	chr1:73006804-73007031	9.12	227	3.45e-07		chr10	117532120	117532121	chr10:117531984-117532256
chr10	80142932	80143104	chr10:80142932-80143104	5.87	172	2.07e-07		chr1	136812134	136812302	chr1:136812134-136812302	7.09	168	1.24e-07		chr10	117916439	117916440	chr10:117916170-117916707
chr10	111264270	111264442	chr10:111264270-111264442	4.99	172	8.31e-06		chr1	129245387	129245555	chr1:129245387-129245555	6.08	168	1.61e-05		chr10	118077440	118077441	chr10:118077262-118077617
chr10	80647538	80647710	chr10:80647538-80647710	4.99	172	1e-08		chr1	159356227	159356463	chr1:159356227-159356463	8.44	236	5.16e-08		chr10	118427002	118427003	chr10:118426798-118427206
chr10	80086368	80086589	chr10:80086368-80086589	6.75	221	6.7e-07		chr1	121935267	121935487	chr1:121935267-121935487	7.09	220	1.24e-07		chr10	118438665	118438666	chr10:118438561-118438769
chr10	127848739	127848911	chr10:127848739-127848911	5.29	172	8.31e-06		chr1	78534984	78535289	chr1:78534984-78535289	16.5	305	1.32e-17		chr10	118486241	118486242	chr10:118486081-118486400
chr10	45019572	45019744	chr10:45019572-45019744	5.58	172	1.36e-06		chr1	193123560	193123728	chr1:193123560-193123728	6.08	168	1.61e-05		chr10	118707888	118707889	chr10:118707743-118708032
chr10	67740723	67740895	chr10:67740723-67740895	4.7	172	4.65e-05		chr1	196484828	196484996	chr1:196484828-196484996	6.08	168	1.61e-05		chr10	118711587	118711588	chr10:118711501-118711672
chr10	126416471	126416767	chr10:126416471-126416767	8.52	296	5.59e-10		chr1	173032202	173032370	chr1:173032202-173032370	5.74	168	7.14e-05		chr10	119017303	119017304	chr10:119017191-119017415
chr10	18039174	18039346	chr10:18039174-18039346	5.58	172	8.32e-10		chr1	88008443	88008723	chr1:88008443-88008723	10.8	280	2.57e-14		chr10	119848228	119848229	chr10:119848084-119848372
chr10	58784031	58784203	chr10:58784031-58784203	4.7	172	4.65e-05		chr1	94679459	94679784	chr1:94679459-94679784	11.8	325	3.05e-11		chr10	120611336	120611337	chr10:120611207-120611465
chr10	111162143	111162315	chr10:111162143-111162315	7.34	172	4.89e-06		chr1	91499398	91499667	chr1:91499398-91499667	12.2	269	3.9e-17		chr10	120947391	120947392	chr10:120947291-120947490
chr10	119968714	119968886	chr10:119968714-119968886	4.7	172	4.65e-05		chr1	178941947	178942115	chr1:178941947-178942115	6.75	168	3.87e-09		chr10	122469343	122469344	chr10:122469234-122469452
chr10	80084486	80084658	chr10:80084486-80084658	4.99	172	8.31e-06		chr1	61472339	61472507	chr1:61472339-61472507	6.42	168	4.52e-12		chr10	12536889	12536890	chr10:12536730-12537048
chr10	80204610	80204782	chr10:80204610-80204782	5.29	172	8.31e-06		chr1	8310647	8310862	chr1:8310647-8310862	7.09	215	1.24e-07		chr10	12541369	12541370	chr10:12541152-12541586
chr10	39938872	39939044	chr10:39938872-39939044	4.99	172	7.42e-12		chr1	167123585	167123753	chr1:167123585-167123753	5.74	168	7.14e-05		chr10	12543888	12543889	chr10:12543727-12544048
chr10	41996844	41997059	chr10:41996844-41997059	6.46	215	2.93e-08		chr1	88383775	88383943	chr1:88383775-88383943	7.43	168	4.89e-06		chr10	12651581	12651582	chr10:12651417-12651745
chr10	116458499	116458671	chr10:116458499-116458671	4.7	172	4.65e-05		chr1	167906825	167907074	chr1:167906825-167907074	8.11	249	6.06e-17		chr10	126727138	126727139	chr10:126726917-126727359
chr10	79209062	79209234	chr10:79209062-79209234	6.17	172	1.61e-05		chr1	24757139	24757392	chr1:24757139-24757392	14.5	253	3.86e-22		chr10	127041746	127041747	chr10:127041630-127041861
chr10	120840143	120840437	chr10:120840143-120840437	8.52	294	3.18e-18		chr1	40899324	40899541	chr1:40899324-40899541	7.43	217	1.24e-07		chr10	127165652	127165653	chr10:127165453-127165850
chr10	22940687	22940859	chr10:22940687-22940859	5.58	172	7.14e-05		chr1	162193949	162194117	chr1:162193949-162194117	6.08	168	1.61e-05		chr10	127362355	127362356	chr10:127362266-127362444
chr10	58577132	58577304	chr10:58577132-58577304	4.99	172	8.31e-06		chr1	32453007	32453175	chr1:32453007-32453175	6.08	168	1.61e-05		chr10	127411325	127411326	chr10:127411224-127411426
chr10	107599316	107599488	chr10:107599316-107599488	5.87	172	1.61e-05		chr1	167089049	167089217	chr1:167089049-167089217	5.4	168	7.14e-05		chr10	127472497	127472498	chr10:127472332-127472662
chr10	127520753	127520925	chr10:127520753-127520925	4.99	172	8.31e-06		chr1	40890372	40890582	chr1:40890372-40890582	6.42	210	4.25e-16		chr10	127547525	127547526	chr10:127547394-127547656
chr10	61675357	61675678	chr10:61675357-61675678	12	321	1.8e-21		chr1	88332170	88332383	chr1:88332170-88332383	7.09	213	4.89e-06		chr10	127696161	127696162	chr10:127696046-127696276
chr10	42734391	42734563	chr10:42734391-42734563	5.29	172	8.31e-06		chr1	130295853	130296021	chr1:130295853-130296021	5.4	168	1.36e-06		chr10	127931772	127931773	chr10:127931674-127931869
chr10	79712587	79712759	chr10:79712587-79712759	5.58	172	7.14e-05		chr1	134029792	134030094	chr1:134029792-134030094	9.12	302	1.02e-08		chr10	127934038	127934039	chr10:127933721-127934355
chr10	95833589	95833761	chr10:95833589-95833761	5.58	172	7.14e-05		chr1	135192974	135193142	chr1:135192974-135193142	5.4	168	7.14e-05		chr10	128025478	128025479	chr10:128025337-128025619
chr10	79896467	79896639	chr10:79896467-79896639	5.58	172	7.14e-05		chr1	145933260	145933428	chr1:145933260-145933428	5.07	168	8.31e-06		chr10	128027472	128027473	chr10:128027309-128027634
chr10	127105628	127106118	chr10:127105628-127106118	15.3	490	7.45e-12		chr1	158274702	158274870	chr1:158274702-158274870	5.4	168	8.32e-10		chr10	128138014	128138015	chr10:128137873-128138155
chr10	74599937	74600215	chr10:74599937-74600215	7.34	278	1.24e-07		chr1	108324892	108325060	chr1:108324892-108325060	6.08	168	1.61e-05		chr10	128346850	128346851	chr10:128346720-128346980
chr10	88193401	88193573	chr10:88193401-88193573	4.7	172	4.65e-05		chr1	10222105	10222316	chr1:10222105-10222316	5.74	211	8.32e-10		chr10	128359416	128359417	chr10:128358770-128360061
chr10	60939236	60939408	chr10:60939236-60939408	4.7	172	1.63e-10		chr1	92083504	92083672	chr1:92083504-92083672	5.4	168	1.36e-06		chr10	128368581	128368582	chr10:128368286-128368876
chr10	61661411	61661583	chr10:61661411-61661583	4.99	172	1e-08		chr1	167944748	167944916	chr1:167944748-167944916	5.07	168	1e-08		chr10	128375736	128375737	chr10:128375596-128375875
chr10	62705960	62706132	chr10:62705960-62706132	4.99	172	8.31e-06		chr1	89383110	89383278	chr1:89383110-89383278	6.42	168	2.93e-08		chr10	13494895	13494896	chr10:13494735-13495055
chr10	69519727	69519899	chr10:69519727-69519899	4.99	172	8.31e-06		chr1	53848330	53848596	chr1:53848330-53848596	10.8	266	8.07e-10		chr10	13589717	13589718	chr10:13589587-13589846
chr10	127848267	127848439	chr10:127848267-127848439	5.58	172	1.36e-06		chr1	136089898	136090066	chr1:136089898-136090066	5.74	168	1.36e-06		chr10	13720317	13720318	chr10:13720182-13720452
chr10	122634204	122634429	chr10:122634204-122634429	5.58	225	8.32e-10		chr1	14001724	14001892	chr1:14001724-14001892	6.75	168	6.7e-07		chr10	13756488	13756489	chr10:13756340-13756635
chr10	80140252	80140768	chr10:80140252-80140768	16.7	516	8e-14		chr1	183987387	183987555	chr1:183987387-183987555	5.4	168	7.14e-05		chr10	13761624	13761625	chr10:13761462-13761785
chr10	23262061	23262233	chr10:23262061-23262233	4.7	172	4.65e-05		chr1	135674253	135674421	chr1:135674253-135674421	5.4	168	7.14e-05		chr10	14031935	14031936	chr10:14031784-14032085
chr10	79388538	79388710	chr10:79388538-79388710	5.29	172	8.31e-06		chr10	85634104	85634272	chr10:85634104-85634272	6.08	168	1.61e-05		chr10	15112319	15112320	chr10:15112038-15112600
chr10	79143933	79144177	chr10:79143933-79144177	7.64	244	2.16e-08		chr10	5092456	5092624	chr10:5092456-5092624	8.11	168	3.57e-09		chr10	15126218	15126219	chr10:15126102-15126334
chr10	80639000	80639172	chr10:80639000-80639172	4.99	172	8.31e-06		chr10	59002374	59002542	chr10:59002374-59002542	5.4	168	1.36e-06		chr10	16509616	16509617	chr10:16509491-16509740
chr10	126628964	126629136	chr10:126628964-126629136	5.29	172	7.42e-12		chr10	79858951	79859119	chr10:79858951-79859119	6.08	168	2.07e-07		chr10	17430748	17430749	chr10:17430643-17430853
chr10	118305641	118305813	chr10:118305641-118305813	4.7	172	4.65e-05		chr10	94454958	94455126	chr10:94454958-94455126	6.75	168	3e-13		chr10	17441831	17441832	chr10:17441720-17441942
chr10	3233043	3233371	chr10:3233043-3233371	11.2	328	3.07e-15		chr10	17867276	17867444	chr10:17867276-17867444	5.4	168	7.14e-05		chr10	17957200	17957201	chr10:17957114-17957285
chr10	126338101	126338273	chr10:126338101-126338273	3.82	172	1.02e-05		chr10	61679352	61679630	chr10:61679352-61679630	9.79	278	1.6e-12		chr10	18179419	18179420	chr10:18179288-18179550
chr10	79448632	79448847	chr10:79448632-79448847	5.87	215	1.61e-05		chr10	116462164	116462332	chr10:116462164-116462332	6.42	168	4.52e-12		chr10	18584762	18584763	chr10:18584643-18584881
chr10	127115313	127115485	chr10:127115313-127115485	4.7	172	4.65e-05		chr10	80583521	80583689	chr10:80583521-80583689	6.42	168	2.93e-08		chr10	18869439	18869440	chr10:18869345-18869532
chr10	93058684	93058856	chr10:93058684-93058856	5.29	172	8.31e-06		chr10	39872353	39872521	chr10:39872353-39872521	5.74	168	7.14e-05		chr10	18887781	18887782	chr10:18887685-18887876
chr10	114798772	114798944	chr10:114798772-114798944	4.99	172	8.31e-06		chr10	86353427	86353595	chr10:86353427-86353595	6.08	168	2.07e-07		chr10	18888419	18888420	chr10:18888209-18888628
chr10	94602343	94602515	chr10:94602343-94602515	5.58	172	1.36e-06		chr10	30449322	30449490	chr10:30449322-30449490	5.74	168	8.32e-10		chr10	21352707	21352708	chr10:21352511-21352903
chr10	127936787	127936959	chr10:127936787-127936959	4.7	172	1.11e-07		chr10	89575534	89575748	chr10:89575534-89575748	6.42	214	4.52e-12		chr10	21404705	21404706	chr10:21404598-21404812
chr10	110995814	110996057	chr10:110995814-110996057	6.46	243	3.4e-06		chr10	77554698	77554910	chr10:77554698-77554910	8.44	212	6.48e-13		chr10	22897646	22897647	chr10:22897482-22897809
chr10	80839817	80839989	chr10:80839817-80839989	5.58	172	1.36e-06		chr10	90634542	90634710	chr10:90634542-90634710	5.74	168	8.32e-10		chr10	22915376	22915377	chr10:22915231-22915521
chr10	121454233	121454405	chr10:121454233-121454405	4.7	172	1.63e-10		chr10	57787536	57787704	chr10:57787536-57787704	5.74	168	8.32e-10		chr10	22940390	22940391	chr10:22940252-22940528
chr10	118506407	118506652	chr10:118506407-118506652	7.34	245	1.24e-07		chr10	128346205	128346373	chr10:128346205-128346373	6.08	168	2.07e-07		chr10	23246797	23246798	chr10:23246681-23246912
chr10	127961393	127961565	chr10:127961393-127961565	5.58	172	1.36e-06		chr10	51701539	51701707	chr10:51701539-51701707	5.74	168	1.36e-06		chr10	24117178	24117179	chr10:24117073-24117283
chr10	119910237	119910409	chr10:119910237-119910409	5.29	172	8.31e-06		chr10	79516550	79516718	chr10:79516550-79516718	5.07	168	8.31e-06		chr10	25034118	25034119	chr10:25033981-25034254
chr10	127052509	127052681	chr10:127052509-127052681	6.46	172	4.52e-12		chr10	127961960	127962128	chr10:127961960-127962128	6.08	168	2.07e-07		chr10	25253847	25253848	chr10:25253598-25254096
chr10	90633512	90633684	chr10:90633512-90633684	4.99	172	1e-08		chr10	13684755	13684923	chr10:13684755-13684923	5.74	168	7.14e-05		chr10	25649500	25649501	chr10:25649348-25649652
chr10	120070212	120070384	chr10:120070212-120070384	4.99	172	8.31e-06		chr10	120394649	120394817	chr10:120394649-120394817	5.74	168	7.14e-05		chr10	26255637	26255638	chr10:26255471-26255802
chr10	80290209	80290381	chr10:80290209-80290381	4.99	172	8.31e-06		chr10	80641501	80641669	chr10:80641501-80641669	9.46	168	1.18e-11		chr10	26556351	26556352	chr10:26556210-26556492
chr10	33738777	33739212	chr10:33738777-33739212	11.7	435	3.05e-11		chr10	116500487	116500655	chr10:116500487-116500655	7.09	168	1.24e-07		chr10	26586712	26586713	chr10:26586623-26586801
chr10	128361401	128361573	chr10:128361401-128361573	4.99	172	8.31e-06		chr10	59614079	59614340	chr10:59614079-59614340	9.46	261	1.92e-09		chr10	27041353	27041354	chr10:27041192-27041513
chr10	31223369	31223541	chr10:31223369-31223541	4.7	172	4.65e-05		chr10	44745152	44745320	chr10:44745152-44745320	6.42	168	4.52e-12		chr10	27098323	27098324	chr10:27098195-27098451
chr10	83900696	83900868	chr10:83900696-83900868	4.4	172	3.26e-09		chr10	41997818	41997986	chr10:41997818-41997986	5.74	168	1.36e-06		chr10	27220874	27220875	chr10:27220760-27220987
chr10	76722805	76723022	chr10:76722805-76723022	8.22	217	3.57e-09		chr10	116221367	116221535	chr10:116221367-116221535	5.07	168	1e-08		chr10	27337566	27337567	chr10:27337476-27337656
chr10	127053273	127053445	chr10:127053273-127053445	5.87	172	1.61e-05		chr10	79514442	79514610	chr10:79514442-79514610	5.07	168	8.31e-06		chr10	27561119	27561120	chr10:27560877-27561360
chr10	83904389	83904561	chr10:83904389-83904561	5.29	172	1e-08		chr10	25081025	25081193	chr10:25081025-25081193	7.09	168	1.24e-07		chr10	27803640	27803641	chr10:27803530-27803750
chr10	79605232	79605404	chr10:79605232-79605404	4.7	172	4.65e-05		chr10	86242727	86242895	chr10:86242727-86242895	6.08	168	2.07e-07		chr10	27906031	27906032	chr10:27905916-27906145
chr10	76692748	76692920	chr10:76692748-76692920	6.46	172	4.52e-12		chr10	114770088	114770256	chr10:114770088-114770256	6.42	168	3.4e-06		chr10	3086118	3086119	chr10:3085883-3086352
chr10	80657113	80657441	chr10:80657113-80657441	10.6	328	2.8e-30		chr10	51681432	51681600	chr10:51681432-51681600	4.73	168	4.65e-05		chr10	31224089	31224090	chr10:31223937-31224241
chr10	25521500	25521807	chr10:25521500-25521807	9.1	307	3.45e-07		chr10	39149365	39149629	chr10:39149365-39149629	8.11	264	2.48e-07		chr10	31293237	31293238	chr10:31293107-31293367
chr10	120912832	120913122	chr10:120912832-120913122	10.3	290	3.91e-09		chr10	79711480	79711753	chr10:79711480-79711753	9.46	273	1.18e-11		chr10	31316800	31316801	chr10:31316623-31316976
chr10	75393293	75393465	chr10:75393293-75393465	4.99	172	1e-08		chr10	111224296	111224464	chr10:111224296-111224464	5.4	168	1.36e-06		chr10	31323842	31323843	chr10:31323648-31324036
chr10	79846001	79846173	chr10:79846001-79846173	4.7	172	1.11e-07		chr10	87407319	87407487	chr10:87407319-87407487	5.07	168	1e-08		chr10	3163116	3163117	chr10:3162958-3163274
chr10	90643696	90643966	chr10:90643696-90643966	8.52	270	5.59e-10		chr10	26492541	26492709	chr10:26492541-26492709	5.74	168	7.14e-05		chr10	3200746	3200747	chr10:3200546-3200946
chr10	79516979	79517151	chr10:79516979-79517151	4.7	172	4.65e-05		chr10	60293349	60293517	chr10:60293349-60293517	5.4	168	1.36e-06		chr10	36984927	36984928	chr10:36984831-36985022
chr10	13688007	13688179	chr10:13688007-13688179	4.4	172	1.13e-06		chr10	76496600	76496768	chr10:76496600-76496768	5.74	168	8.32e-10		chr10	37062671	37062672	chr10:37062535-37062807
chr10	59284123	59284341	chr10:59284123-59284341	6.17	218	2.07e-07		chr10	59101460	59101628	chr10:59101460-59101628	7.09	168	1.24e-07		chr10	37142622	37142623	chr10:37142458-37142786
chr10	21379502	21379674	chr10:21379502-21379674	4.4	172	3.26e-09		chr10	66750589	66750757	chr10:66750589-66750757	5.74	168	7.14e-05		chr10	37532508	37532509	chr10:37532269-37532747
chr10	67070262	67070515	chr10:67070262-67070515	7.34	253	4.89e-06		chr10	68653542	68653710	chr10:68653542-68653710	5.07	168	8.31e-06		chr10	38947585	38947586	chr10:38947482-38947687
chr10	79628053	79628296	chr10:79628053-79628296	6.46	243	2.93e-08		chr10	24451419	24451587	chr10:24451419-24451587	5.74	168	7.14e-05		chr10	39031475	39031476	chr10:39031356-39031593
chr10	79390932	79391104	chr10:79390932-79391104	4.7	172	1.11e-07		chr10	116661805	116661973	chr10:116661805-116661973	5.4	168	7.14e-05		chr10	39055925	39055926	chr10:39055835-39056015
chr10	75130130	75130302	chr10:75130130-75130302	4.7	172	1.11e-07		chr10	4523728	4523896	chr10:4523728-4523896	6.08	168	2.07e-07		chr10	39256238	39256239	chr10:39256108-39256368
chr10	22897130	22897302	chr10:22897130-22897302	4.7	172	1.11e-07		chr10	94876869	94877037	chr10:94876869-94877037	5.74	168	8.32e-10		chr10	39320998	39320999	chr10:39320824-39321172
chr10	90646009	90646181	chr10:90646009-90646181	5.29	172	1e-08		chr10	127873512	127873771	chr10:127873512-127873771	15.2	259	8.35e-30		chr10	39326387	39326388	chr10:39326247-39326527
chr10	38886268	38886440	chr10:38886268-38886440	4.4	172	3.26e-09		chr10	94877670	94877838	chr10:94877670-94877838	5.74	168	7.14e-05		chr10	39406870	39406871	chr10:39406734-39407005
chr10	59732411	59732583	chr10:59732411-59732583	5.29	172	8.31e-06		chr10	22922932	22923158	chr10:22922932-22923158	7.09	226	4.8e-10		chr10	39745541	39745542	chr10:39745432-39745649
chr10	118542752	118542924	chr10:118542752-118542924	5.87	172	6.36e-11		chr10	59814014	59814182	chr10:59814014-59814182	5.4	168	8.32e-10		chr10	41000213	41000214	chr10:41000056-41000369
chr10	127521244	127521416	chr10:127521244-127521416	5.29	172	8.31e-06		chr10	128241216	128241384	chr10:128241216-128241384	5.74	168	7.14e-05		chr10	41013200	41013201	chr10:41012931-41013468
chr10	80884016	80884188	chr10:80884016-80884188	4.99	172	7.42e-12		chr10	93273511	93273679	chr10:93273511-93273679	6.42	168	3.4e-06		chr10	41238563	41238564	chr10:41238423-41238702
chr10	51953962	51954196	chr10:51953962-51954196	5.58	234	8.32e-10		chr10	45055767	45055935	chr10:45055767-45055935	5.4	168	1.36e-06		chr10	41272815	41272816	chr10:41272530-41273099
chr10	69557413	69557629	chr10:69557413-69557629	5.58	216	8.32e-10		chr10	27421100	27421268	chr10:27421100-27421268	4.39	168	1.13e-06		chr10	41296048	41296049	chr10:41295886-41296210
chr10	80640337	80640509	chr10:80640337-80640509	4.7	172	4.65e-05		chr10	59363715	59363982	chr10:59363715-59363982	8.78	267	6.48e-13		chr10	41530183	41530184	chr10:41530054-41530312
chr10	70754621	70754793	chr10:70754621-70754793	4.7	172	1.11e-07		chr10	79317780	79317948	chr10:79317780-79317948	5.4	168	1.36e-06		chr10	41995832	41995833	chr10:41995670-41995994
chr10	59809794	59809966	chr10:59809794-59809966	4.7	172	4.65e-05		chr10	117158561	117158729	chr10:117158561-117158729	5.4	168	7.14e-05		chr10	42014047	42014048	chr10:42013553-42014540
chr10	57725608	57725780	chr10:57725608-57725780	4.99	172	1e-08		chr10	32899690	32899858	chr10:32899690-32899858	6.08	168	6.36e-11		chr10	42481069	42481070	chr10:42480939-42481199
chr10	80158643	80158815	chr10:80158643-80158815	4.7	172	1.11e-07		chr10	57292054	57292222	chr10:57292054-57292222	5.07	168	8.31e-06		chr10	42482310	42482311	chr10:42482222-42482398
chr10	4541565	4541737	chr10:4541565-4541737	3.52	172	9.4e-07		chr10	128360731	128360899	chr10:128360731-128360899	5.4	168	1.36e-06		chr10	42707612	42707613	chr10:42707429-42707795
chr10	107216769	107216941	chr10:107216769-107216941	4.4	172	1.13e-06		chr10	126412616	126412784	chr10:126412616-126412784	5.4	168	7.14e-05		chr10	42836166	42836167	chr10:42835931-42836401
chr10	77044873	77045045	chr10:77044873-77045045	4.7	172	4.65e-05		chr10	75334859	75335118	chr10:75334859-75335118	8.11	259	6.19e-12		chr10	43240012	43240013	chr10:43239901-43240122
chr10	80288178	80288350	chr10:80288178-80288350	4.4	172	1.13e-06		chr10	85586062	85586230	chr10:85586062-85586230	4.73	168	4.65e-05		chr10	44409878	44409879	chr10:44409790-44409965
chr10	80630206	80630378	chr10:80630206-80630378	4.11	172	1.13e-06		chr10	79618184	79618352	chr10:79618184-79618352	5.74	168	1.36e-06		chr10	44570698	44570699	chr10:44570549-44570846
chr10	79274584	79274756	chr10:79274584-79274756	4.7	172	1.63e-10		chr10	111161493	111161661	chr10:111161493-111161661	5.74	168	7.14e-05		chr10	44796706	44796707	chr10:44796520-44796891
chr10	5915391	5915563	chr10:5915391-5915563	5.58	172	7.14e-05		chr10	57817415	57817583	chr10:57817415-57817583	5.74	168	7.14e-05		chr10	44894012	44894013	chr10:44893881-44894143
chr10	128136918	128137090	chr10:128136918-128137090	4.4	172	1.13e-06		chr10	88913147	88913369	chr10:88913147-88913369	7.09	222	4.8e-10		chr10	5040829	5040830	chr10:5040695-5040963
chr10	116450787	116450959	chr10:116450787-116450959	4.7	172	4.65e-05		chr10	37190314	37190482	chr10:37190314-37190482	4.39	168	1.13e-06		chr10	5290023	5290024	chr10:5289641-5290405
chr10	80164199	80164371	chr10:80164199-80164371	4.7	172	4.65e-05		chr10	126417613	126417825	chr10:126417613-126417825	6.08	212	1.61e-05		chr10	5305097	5305098	chr10:5304977-5305217
chr10	5276037	5276209	chr10:5276037-5276209	4.4	172	1.13e-06		chr10	69209561	69209843	chr10:69209561-69209843	14.2	282	4.85e-12		chr10	5319242	5319243	chr10:5319074-5319410
chr10	80362870	80363042	chr10:80362870-80363042	4.4	172	1.13e-06		chr10	4524151	4524319	chr10:4524151-4524319	5.74	168	7.14e-05		chr10	54914123	54914124	chr10:54913972-54914273
chr10	80080964	80081136	chr10:80080964-80081136	4.99	172	8.31e-06		chr10	94453438	94453606	chr10:94453438-94453606	5.07	168	8.31e-06		chr10	5570825	5570826	chr10:5570657-5570992
chr10	77069390	77069562	chr10:77069390-77069562	4.7	172	4.65e-05		chr10	79687222	79687390	chr10:79687222-79687390	5.74	168	1.36e-06		chr10	57849884	57849885	chr10:57849771-57849996
chr10	25191991	25192163	chr10:25191991-25192163	6.17	172	6.36e-11		chr10	110364583	110364751	chr10:110364583-110364751	5.4	168	7.14e-05		chr10	59256417	59256418	chr10:59256240-59256593
chr10	80599641	80599813	chr10:80599641-80599813	4.99	172	8.31e-06		chr10	80567899	80568067	chr10:80567899-80568067	5.4	168	7.14e-05		chr10	59414195	59414196	chr10:59414095-59414294
chr10	69693194	69693366	chr10:69693194-69693366	4.4	172	3.26e-09		chr10	92626623	92626791	chr10:92626623-92626791	5.4	168	1.36e-06		chr10	59660334	59660335	chr10:59660109-59660559
chr10	25146502	25146674	chr10:25146502-25146674	4.11	172	3.26e-09		chr10	24309194	24309362	chr10:24309194-24309362	5.4	168	7.14e-05		chr10	59672146	59672147	chr10:59671920-59672371
chr10	107600284	107600456	chr10:107600284-107600456	4.4	172	1.13e-06		chr10	37523400	37523568	chr10:37523400-37523568	5.4	168	8.32e-10		chr10	59672988	59672989	chr10:59672890-59673085
chr10	126503116	126503288	chr10:126503116-126503288	4.99	172	8.31e-06		chr10	57908561	57908729	chr10:57908561-57908729	5.74	168	8.32e-10		chr10	60412133	60412134	chr10:60411906-60412359
chr10	85379996	85380168	chr10:85379996-85380168	4.4	172	3.26e-09		chr10	127929522	127929733	chr10:127929522-127929733	6.42	211	3.4e-06		chr10	60671069	60671070	chr10:60670904-60671234
chr10	116500673	116500845	chr10:116500673-116500845	5.58	172	1.36e-06		chr10	10918188	10918399	chr10:10918188-10918399	13.2	211	6.88e-16		chr10	60689845	60689846	chr10:60689613-60690077
chr10	82152883	82153055	chr10:82152883-82153055	5.58	172	7.14e-05		chr10	122282662	122282830	chr10:122282662-122282830	4.73	168	4.65e-05		chr10	60740784	60740785	chr10:60740637-60740930
chr10	80569152	80569324	chr10:80569152-80569324	5.87	172	2.07e-07		chr10	80380786	80380954	chr10:80380786-80380954	4.73	168	1.11e-07		chr10	60825836	60825837	chr10:60825605-60826067
chr10	80568688	80568926	chr10:80568688-80568926	6.75	238	6.7e-07		chr10	102097264	102097432	chr10:102097264-102097432	5.74	168	7.14e-05		chr10	61086879	61086880	chr10:61086783-61086975
chr10	80053601	80053870	chr10:80053601-80053870	7.34	269	1.24e-07		chr10	94978358	94978526	chr10:94978358-94978526	5.74	168	1.36e-06		chr10	61130487	61130488	chr10:61130336-61130637
chr10	79792122	79792409	chr10:79792122-79792409	7.93	287	2.16e-08		chr10	60938102	60938270	chr10:60938102-60938270	5.4	168	1.36e-06		chr10	61406414	61406415	chr10:61406227-61406600
chr10	79452619	79452791	chr10:79452619-79452791	4.99	172	8.31e-06		chr10	39804226	39804394	chr10:39804226-39804394	5.4	168	1.36e-06		chr10	62256119	62256120	chr10:62255764-62256474
chr10	80533058	80533230	chr10:80533058-80533230	4.11	172	1.13e-06		chr10	91991278	91991503	chr10:91991278-91991503	7.09	225	4.8e-10		chr10	62586964	62586965	chr10:62586816-62587111
chr10	76424470	76424642	chr10:76424470-76424642	4.11	172	1.13e-06		chr10	120914498	120914666	chr10:120914498-120914666	4.73	168	4.65e-05		chr10	62591175	62591176	chr10:62591032-62591317
chr10	82267232	82267404	chr10:82267232-82267404	4.99	172	8.31e-06		chr10	80897894	80898062	chr10:80897894-80898062	5.4	168	8.32e-10		chr10	62802135	62802136	chr10:62801983-62802287
chr10	122513864	122514036	chr10:122513864-122514036	4.7	172	4.65e-05		chr10	39844497	39844794	chr10:39844497-39844794	10.5	297	4.79e-17		chr10	66282415	66282416	chr10:66282254-66282576
chr10	61318021	61318193	chr10:61318021-61318193	5.58	172	8.32e-10		chr10	75384812	75384980	chr10:75384812-75384980	4.73	168	1.11e-07		chr10	66289230	66289231	chr10:66289127-66289332
chr10	86243169	86243341	chr10:86243169-86243341	4.99	172	8.31e-06		chr10	4535618	4535786	chr10:4535618-4535786	4.73	168	4.65e-05		chr10	66384415	66384416	chr10:66384226-66384603
chr10	86242200	86242372	chr10:86242200-86242372	4.7	172	1.11e-07		chr10	31274345	31274513	chr10:31274345-31274513	5.4	168	1.36e-06		chr10	66404907	66404908	chr10:66404722-66405091
chr10	82321984	82322205	chr10:82321984-82322205	4.99	221	7.42e-12		chr10	80101463	80101631	chr10:80101463-80101631	5.07	168	1e-08		chr10	66457320	66457321	chr10:66457147-66457493
chr10	10869809	10869981	chr10:10869809-10869981	5.58	172	8.32e-10		chr10	26493037	26493205	chr10:26493037-26493205	4.73	168	1.11e-07		chr10	66481907	66481908	chr10:66481722-66482092
chr10	84565009	84565181	chr10:84565009-84565181	5.58	172	1.36e-06		chr10	25474273	25474441	chr10:25474273-25474441	5.4	168	3.09e-13		chr10	67012366	67012367	chr10:67012225-67012506
chr10	77153294	77153466	chr10:77153294-77153466	3.82	172	5.88e-08		chr10	60910118	60910286	chr10:60910118-60910286	5.4	168	7.14e-05		chr10	67159378	67159379	chr10:67159206-67159550
chr10	61178111	61178283	chr10:61178111-61178283	4.7	172	4.65e-05		chr10	95407164	95407332	chr10:95407164-95407332	4.73	168	1.63e-10		chr10	67553075	67553076	chr10:67552976-67553174
chr10	90581369	90581541	chr10:90581369-90581541	5.29	172	8.31e-06		chr10	93059617	93059785	chr10:93059617-93059785	5.4	168	3.09e-13		chr10	67553478	67553479	chr10:67553391-67553564
chr10	126414679	126414851	chr10:126414679-126414851	4.7	172	1.11e-07		chr10	80219766	80219934	chr10:80219766-80219934	4.73	168	4.65e-05		chr10	67646889	67646890	chr10:67646718-67647060
chr10	58972291	58972463	chr10:58972291-58972463	3.82	172	1.02e-05		chr10	41809448	41809664	chr10:41809448-41809664	6.08	216	6.36e-11		chr10	67784011	67784012	chr10:67783882-67784139
chr10	80042385	80042557	chr10:80042385-80042557	4.4	172	3.26e-09		chr10	126725516	126725738	chr10:126725516-126725738	6.75	222	3.87e-09		chr10	68419514	68419515	chr10:68419348-68419679
chr10	60825223	60825395	chr10:60825223-60825395	4.99	172	8.31e-06		chr10	80878431	80878599	chr10:80878431-80878599	5.4	168	8.32e-10		chr10	68424310	68424311	chr10:68424211-68424409
chr10	80260014	80260186	chr10:80260014-80260186	4.7	172	1.11e-07		chr10	68287461	68287629	chr10:68287461-68287629	5.74	168	8.32e-10		chr10	68650855	68650856	chr10:68650713-68650996
chr10	79848845	79849017	chr10:79848845-79849017	4.99	172	8.31e-06		chr10	117228534	117228702	chr10:117228534-117228702	4.73	168	1.63e-10		chr10	68671182	68671183	chr10:68670898-68671466
chr10	80038677	80038990	chr10:80038677-80038990	7.34	313	1.24e-07		chr10	127526819	127526987	chr10:127526819-127526987	5.4	168	8.32e-10		chr10	68701310	68701311	chr10:68701167-68701452
chr10	60036143	60036407	chr10:60036143-60036407	7.93	264	5.61e-11		chr10	59370561	59370964	chr10:59370561-59370964	12.8	403	1.29e-11		chr10	69091717	69091718	chr10:69091575-69091858
chr10	98614298	98614470	chr10:98614298-98614470	4.11	172	1.13e-06		chr10	84280262	84280499	chr10:84280262-84280499	7.43	237	1.87e-14		chr10	69199202	69199203	chr10:69199063-69199341
chr10	21553443	21553615	chr10:21553443-21553615	4.7	172	4.65e-05		chr10	27968936	27969208	chr10:27968936-27969208	13.8	272	4.52e-15		chr10	69380011	69380012	chr10:69379899-69380123
chr10	94151747	94151919	chr10:94151747-94151919	4.7	172	4.65e-05		chr10	84164950	84165118	chr10:84164950-84165118	5.4	168	1.36e-06		chr10	69560004	69560005	chr10:69559918-69560090
chr10	120835781	120835953	chr10:120835781-120835953	4.99	172	1e-08		chr10	80247758	80247926	chr10:80247758-80247926	6.08	168	1.19e-14		chr10	69891521	69891522	chr10:69891435-69891606
chr10	126366167	126366339	chr10:126366167-126366339	4.7	172	4.65e-05		chr10	125429388	125429556	chr10:125429388-125429556	5.4	168	1.36e-06		chr10	69959874	69959875	chr10:69959673-69960075
chr10	9620775	9620947	chr10:9620775-9620947	4.11	172	3.26e-09		chr10	16273011	16273179	chr10:16273011-16273179	6.08	168	2.07e-07		chr10	69983105	69983106	chr10:69982991-69983218
chr10	69335298	69335522	chr10:69335298-69335522	7.64	224	2.16e-08		chr10	80122245	80122413	chr10:80122245-80122413	4.73	168	4.65e-05		chr10	70755341	70755342	chr10:70755126-70755555
chr10	126725031	126725203	chr10:126725031-126725203	5.29	172	1e-08		chr10	27336737	27336905	chr10:27336737-27336905	5.74	168	8.32e-10		chr10	74567477	74567478	chr10:74567126-74567827
chr10	54721103	54721275	chr10:54721103-54721275	4.4	172	1.13e-06		chr10	16272539	16272707	chr10:16272539-16272707	6.08	168	2.07e-07		chr10	74580102	74580103	chr10:74579873-74580330
chr10	107232044	107232216	chr10:107232044-107232216	4.7	172	1.11e-07		chr10	23893086	23893254	chr10:23893086-23893254	5.4	168	7.14e-05		chr10	75465103	75465104	chr10:75465014-75465192
chr10	23290951	23291123	chr10:23290951-23291123	4.7	172	4.65e-05		chr10	58540768	58540936	chr10:58540768-58540936	6.08	168	2.07e-07		chr10	76592972	76592973	chr10:76592834-76593110
chr10	59276596	59277035	chr10:59276596-59277035	17.6	439	3.41e-15		chr10	17443091	17443316	chr10:17443091-17443316	6.42	225	2.93e-08		chr10	76669701	76669702	chr10:76669428-76669974
chr10	24087355	24087527	chr10:24087355-24087527	4.4	172	1.13e-06		chr10	30338043	30338211	chr10:30338043-30338211	5.07	168	1e-08		chr10	76689870	76689871	chr10:76689707-76690032
chr10	60703228	60703458	chr10:60703228-60703458	6.17	230	1.61e-05		chr10	37198020	37198188	chr10:37198020-37198188	5.07	168	8.31e-06		chr10	76715019	76715020	chr10:76714870-76715167
chr10	16264998	16265170	chr10:16264998-16265170	4.99	172	1e-08		chr10	127963694	127963862	chr10:127963694-127963862	5.07	168	8.31e-06		chr10	76933807	76933808	chr10:76933668-76933945
chr10	26552771	26552943	chr10:26552771-26552943	4.11	172	3.26e-09		chr10	110390288	110390456	chr10:110390288-110390456	5.07	168	7.42e-12		chr10	77033197	77033198	chr10:77033015-77033378
chr10	67739553	67739725	chr10:67739553-67739725	5.29	172	8.31e-06		chr10	68425937	68426105	chr10:68425937-68426105	5.4	168	1.36e-06		chr10	77044184	77044185	chr10:77044083-77044284
chr10	117283747	117283919	chr10:117283747-117283919	4.7	172	4.65e-05		chr10	79852207	79852375	chr10:79852207-79852375	4.73	168	1.11e-07		chr10	77047145	77047146	chr10:77047033-77047257
chr10	126728298	126728837	chr10:126728298-126728837	16.7	539	2.38e-12		chr10	7382829	7383047	chr10:7382829-7383047	7.09	218	4.89e-06		chr10	77086153	77086154	chr10:77085993-77086313
chr10	62705575	62705747	chr10:62705575-62705747	4.11	172	1.13e-06		chr10	44900601	44900769	chr10:44900601-44900769	5.07	168	8.31e-06		chr10	77087561	77087562	chr10:77087416-77087705
chr10	78037843	78038015	chr10:78037843-78038015	4.11	172	1.13e-06		chr10	128375238	128375406	chr10:128375238-128375406	5.4	168	1.36e-06		chr10	77655785	77655786	chr10:77655670-77655899
chr10	58684753	58685068	chr10:58684753-58685068	9.98	315	3.46e-10		chr10	59081174	59081342	chr10:59081174-59081342	4.73	168	1.63e-10		chr10	79146072	79146073	chr10:79145444-79146700
chr10	60593801	60593973	chr10:60593801-60593973	7.34	172	1.24e-07		chr10	80350135	80350303	chr10:80350135-80350303	4.39	168	1.13e-06		chr10	79223578	79223579	chr10:79223457-79223699
chr10	17667668	17667840	chr10:17667668-17667840	4.99	172	8.31e-06		chr10	72116546	72116714	chr10:72116546-72116714	5.4	168	1.36e-06		chr10	79313145	79313146	chr10:79312999-79313291
chr10	60259088	60259311	chr10:60259088-60259311	5.58	223	8.32e-10		chr10	20064780	20064948	chr10:20064780-20064948	4.73	168	1.11e-07		chr10	79397310	79397311	chr10:79397044-79397576
chr10	80417685	80417857	chr10:80417685-80417857	4.7	172	4.65e-05		chr10	51756656	51756824	chr10:51756656-51756824	4.73	168	1.11e-07		chr10	79408378	79408379	chr10:79408244-79408511
chr10	94595794	94595966	chr10:94595794-94595966	4.11	172	1.13e-06		chr10	37403053	37403221	chr10:37403053-37403221	6.08	168	6.36e-11		chr10	79442719	79442720	chr10:79442562-79442875
chr10	80763116	80763288	chr10:80763116-80763288	4.7	172	4.65e-05		chr10	128136333	128136501	chr10:128136333-128136501	4.73	168	4.65e-05		chr10	79578037	79578038	chr10:79577927-79578147
chr10	74841537	74841709	chr10:74841537-74841709	4.7	172	4.65e-05		chr10	79422915	79423083	chr10:79422915-79423083	4.73	168	1.11e-07		chr10	79583109	79583110	chr10:79582911-79583306
chr10	76947361	76947533	chr10:76947361-76947533	4.4	172	1.13e-06		chr10	81026799	81027182	chr10:81026799-81027182	13.2	383	6.88e-16		chr10	79610279	79610280	chr10:79610082-79610475
chr10	127056723	127056895	chr10:127056723-127056895	4.11	172	1.13e-06		chr10	13737563	13737731	chr10:13737563-13737731	5.74	168	7.14e-05		chr10	79615865	79615866	chr10:79615609-79616120
chr10	80785036	80785208	chr10:80785036-80785208	4.11	172	1.13e-06		chr10	55144864	55145032	chr10:55144864-55145032	5.74	168	1.36e-06		chr10	79622095	79622096	chr10:79621761-79622428
chr10	26304923	26305095	chr10:26304923-26305095	4.7	172	1.11e-07		chr10	80218710	80218969	chr10:80218710-80218969	7.77	259	5.61e-11		chr10	79624976	79624977	chr10:79624118-79625833
chr10	94784692	94784864	chr10:94784692-94784864	5.29	172	1e-08		chr10	66406494	66406662	chr10:66406494-66406662	5.07	168	1e-08		chr10	79629403	79629404	chr10:79629289-79629517
chr10	80812518	80812690	chr10:80812518-80812690	6.46	172	3.4e-06		chr10	127780686	127780854	chr10:127780686-127780854	5.07	168	8.31e-06		chr10	79722975	79722976	chr10:79722677-79723272
chr10	17248092	17248264	chr10:17248092-17248264	4.99	172	8.31e-06		chr10	18728107	18728275	chr10:18728107-18728275	5.4	168	8.32e-10		chr10	79860287	79860288	chr10:79860040-79860534
chr10	31166906	31167122	chr10:31166906-31167122	8.81	216	5.16e-08		chr10	75406820	75406988	chr10:75406820-75406988	5.4	168	7.14e-05		chr10	79860796	79860797	chr10:79860656-79860936
chr10	77760787	77760959	chr10:77760787-77760959	7.34	172	1.24e-07		chr10	102521180	102521348	chr10:102521180-102521348	6.75	168	1.42e-17		chr10	79862718	79862719	chr10:79862626-79862810
chr10	54918289	54918564	chr10:54918289-54918564	10.3	275	2.8e-30		chr10	96890388	96890556	chr10:96890388-96890556	4.39	168	3.26e-09		chr10	80037293	80037294	chr10:80037133-80037452
chr10	93004417	93004708	chr10:93004417-93004708	11.5	291	1.6e-10		chr10	80141201	80141369	chr10:80141201-80141369	5.07	168	8.31e-06		chr10	80039482	80039483	chr10:80039347-80039617
chr10	69559488	69559660	chr10:69559488-69559660	6.46	172	2.93e-08		chr10	79907004	79907304	chr10:79907004-79907304	9.79	300	5.53e-16		chr10	80100475	80100476	chr10:80100345-80100605
chr10	110942970	110943243	chr10:110942970-110943243	9.69	273	6.11e-15		chr10	53352459	53352685	chr10:53352459-53352685	5.74	226	8.32e-10		chr10	80130148	80130149	chr10:80129943-80130352
chr10	41245565	41245780	chr10:41245565-41245780	8.52	215	6.48e-13		chr10	39790589	39790757	chr10:39790589-39790757	6.75	168	1.42e-17		chr10	80138092	80138093	chr10:80137472-80138712
chr10	79861807	79862075	chr10:79861807-79862075	9.4	268	8.11e-08		chr10	24930779	24931077	chr10:24930779-24931077	10.1	298	1.6e-12		chr10	80139810	80139811	chr10:80139548-80140072
chr10	117888914	117889146	chr10:117888914-117889146	7.64	232	1.13e-06		chr10	128355516	128355684	chr10:128355516-128355684	6.08	168	2.07e-07		chr10	80159818	80159819	chr10:80159721-80159914
chr10	68649246	68649418	chr10:68649246-68649418	6.75	172	1.42e-17		chr10	127612410	127612578	chr10:127612410-127612578	5.4	168	8.32e-10		chr10	80205479	80205480	chr10:80205340-80205618
chr10	53316214	53316386	chr10:53316214-53316386	6.17	172	1.61e-05		chr10	24848360	24848617	chr10:24848360-24848617	12.8	257	4.32e-10		chr10	80256837	80256838	chr10:80256705-80256968
chr10	79711942	79712114	chr10:79711942-79712114	6.46	172	3.4e-06		chr10	18637301	18637469	chr10:18637301-18637469	5.07	168	1e-08		chr10	80299770	80299771	chr10:80299618-80299922
chr10	79614233	79614610	chr10:79614233-79614610	10.6	377	2.07e-13		chr10	117274230	117274398	chr10:117274230-117274398	4.39	168	1.13e-06		chr10	80374308	80374309	chr10:80374167-80374449
chr10	74980398	74980683	chr10:74980398-74980683	11.7	285	3.53e-16		chr10	69164107	69164275	chr10:69164107-69164275	6.42	168	4.25e-16		chr10	80377162	80377163	chr10:80376787-80377536
chr10	127058412	127058713	chr10:127058412-127058713	9.69	301	8.11e-08		chr10	3218427	3218735	chr10:3218427-3218735	14.2	308	9.15e-14		chr10	80391802	80391803	chr10:80391610-80391994
chr10	39978664	39978886	chr10:39978664-39978886	7.64	222	1.13e-06		chr10	41022347	41022515	chr10:41022347-41022515	5.74	168	1.36e-06		chr10	80400611	80400612	chr10:80400439-80400783
chr10	80645828	80646000	chr10:80645828-80646000	6.75	172	3e-13		chr10	67670641	67670809	chr10:67670641-67670809	5.4	168	7.14e-05		chr10	80535227	80535228	chr10:80535110-80535343
chr10	79230054	79230226	chr10:79230054-79230226	7.34	172	4.89e-06		chr10	93989506	93989674	chr10:93989506-93989674	5.4	168	7.14e-05		chr10	80582577	80582578	chr10:80582396-80582757
chr10	126500776	126501010	chr10:126500776-126501010	8.22	234	6.19e-12		chr10	80208787	80208955	chr10:80208787-80208955	5.4	168	8.32e-10		chr10	80638093	80638094	chr10:80637995-80638190
chr10	82615156	82615328	chr10:82615156-82615328	6.46	172	2.93e-08		chr10	66682000	66682168	chr10:66682000-66682168	5.07	168	7.42e-12		chr10	80884695	80884696	chr10:80884513-80884876
chr10	57786632	57786922	chr10:57786632-57786922	8.81	290	5.59e-10		chr10	80656862	80657030	chr10:80656862-80657030	5.07	168	8.31e-06		chr10	82499325	82499326	chr10:82499183-82499466
chr10	126726304	126726476	chr10:126726304-126726476	6.75	172	6.7e-07		chr10	86291656	86291824	chr10:86291656-86291824	5.4	168	7.14e-05		chr10	82558290	82558291	chr10:82558082-82558497
chr10	80895962	80896177	chr10:80895962-80896177	6.75	215	3.87e-09		chr10	110984957	110985247	chr10:110984957-110985247	9.79	290	5.53e-16		chr10	83802356	83802357	chr10:83802251-83802460
chr10	69882190	69882362	chr10:69882190-69882362	5.87	172	6.36e-11		chr10	90539561	90539729	chr10:90539561-90539729	5.4	168	7.14e-05		chr10	83852690	83852691	chr10:83852543-83852836
chr10	118677908	118678080	chr10:118677908-118678080	6.17	172	6.36e-11		chr10	15807996	15808224	chr10:15807996-15808224	6.08	228	6.36e-11		chr10	84039974	84039975	chr10:84039806-84040141
chr10	70810035	70810207	chr10:70810035-70810207	5.58	172	7.14e-05		chr10	95771730	95772073	chr10:95771730-95772073	12.5	343	6.28e-11		chr10	84167514	84167515	chr10:84167399-84167628
chr10	66277432	66277604	chr10:66277432-66277604	5.87	172	2.07e-07		chr10	94871747	94871987	chr10:94871747-94871987	7.09	240	4.8e-10		chr10	84348514	84348515	chr10:84348315-84348713
chr10	80215180	80215352	chr10:80215180-80215352	5.87	172	2.07e-07		chr10	79611325	79611493	chr10:79611325-79611493	5.4	168	7.14e-05		chr10	84577226	84577227	chr10:84577004-84577448
chr10	58786400	58786620	chr10:58786400-58786620	7.05	220	3.87e-09		chr10	128436400	128436779	chr10:128436400-128436779	11.5	379	3.17e-19		chr10	84884240	84884241	chr10:84884072-84884407
chr10	80840625	80841144	chr10:80840625-80841144	14.7	519	1.06e-16		chr10	79570424	79570592	chr10:79570424-79570592	4.73	168	4.65e-05		chr10	85102507	85102508	chr10:85102308-85102705
chr10	18202863	18203035	chr10:18202863-18203035	6.17	172	2.07e-07		chr10	94818386	94818615	chr10:94818386-94818615	10.1	229	3.46e-10		chr10	85123607	85123608	chr10:85123360-85123853
chr10	98377890	98378105	chr10:98377890-98378105	6.46	215	4.52e-12		chr10	82324444	82324612	chr10:82324444-82324612	5.74	168	7.14e-05		chr10	86235129	86235130	chr10:86235011-86235246
chr10	127963465	127963637	chr10:127963465-127963637	7.05	172	3.87e-09		chr10	79690965	79691133	chr10:79690965-79691133	5.4	168	7.14e-05		chr10	86312463	86312464	chr10:86312357-86312568
chr10	127059323	127059541	chr10:127059323-127059541	5.87	218	6.36e-11		chr10	51701919	51702087	chr10:51701919-51702087	5.4	168	1.36e-06		chr10	86479065	86479066	chr10:86478944-86479186
chr10	28371920	28372092	chr10:28371920-28372092	6.17	172	1.19e-14		chr10	70810640	70810808	chr10:70810640-70810808	5.07	168	1e-08		chr10	87541243	87541244	chr10:87541063-87541422
chr10	80631142	80631395	chr10:80631142-80631395	7.64	253	2.16e-08		chr10	16247369	16247537	chr10:16247369-16247537	5.07	168	7.42e-12		chr10	87783969	87783970	chr10:87783826-87784112
chr10	79803039	79803211	chr10:79803039-79803211	6.17	172	1.61e-05		chr10	19312099	19312267	chr10:19312099-19312267	4.39	168	1.13e-06		chr10	88094534	88094535	chr10:88094372-88094696
chr10	79514622	79514843	chr10:79514622-79514843	6.46	221	2.93e-08		chr10	53317724	53317892	chr10:53317724-53317892	5.07	168	8.31e-06		chr10	89041734	89041735	chr10:89041613-89041854
chr10	16228069	16228241	chr10:16228069-16228241	5.87	172	1.61e-05		chr10	128428089	128428321	chr10:128428089-128428321	10.5	232	2.07e-13		chr10	92012615	92012616	chr10:92012488-92012741
chr10	98345295	98345613	chr10:98345295-98345613	14.1	318	4.52e-15		chr10	60608267	60608435	chr10:60608267-60608435	5.4	168	1.36e-06		chr10	92738010	92738011	chr10:92737834-92738185
chr10	95699795	95699967	chr10:95699795-95699967	6.17	172	1.61e-05		chr10	13702163	13702331	chr10:13702163-13702331	5.07	168	8.31e-06		chr10	92750696	92750697	chr10:92750558-92750833
chr10	61950419	61950647	chr10:61950419-61950647	7.34	228	1.24e-07		chr10	59814547	59815011	chr10:59814547-59815011	10.5	464	3.91e-09		chr10	93263886	93263887	chr10:93263639-93264133
chr10	51759340	51759512	chr10:51759340-51759512	6.46	172	3.4e-06		chr10	128358206	128358374	chr10:128358206-128358374	5.07	168	8.31e-06		chr10	93266129	93266130	chr10:93265985-93266272
chr10	77085766	77085938	chr10:77085766-77085938	5.58	172	1.36e-06		chr10	5676157	5676325	chr10:5676157-5676325	5.07	168	8.31e-06		chr10	93977693	93977694	chr10:93977573-93977812
chr10	117230088	117230260	chr10:117230088-117230260	6.75	172	3.87e-09		chr10	18203572	18203827	chr10:18203572-18203827	17.2	255	5.59e-13		chr10	94013647	94013648	chr10:94013520-94013774
chr10	3134833	3135051	chr10:3134833-3135051	7.05	218	6.7e-07		chr10	62665862	62666030	chr10:62665862-62666030	9.12	168	3.45e-07		chr10	94030847	94030848	chr10:94030686-94031007
chr10	31313004	31313176	chr10:31313004-31313176	6.17	172	2.07e-07		chr10	39873361	39873529	chr10:39873361-39873529	9.12	168	1.02e-08		chr10	94473681	94473682	chr10:94473542-94473819
chr10	5959855	5960136	chr10:5959855-5960136	9.1	281	6.44e-14		chr10	75530542	75530754	chr10:75530542-75530754	9.79	212	1.6e-12		chr10	94548673	94548674	chr10:94548439-94548906
chr10	41998119	41998291	chr10:41998119-41998291	4.99	172	1e-08		chr10	14661783	14661951	chr10:14661783-14661951	8.78	168	5.59e-10		chr10	94870716	94870717	chr10:94870627-94870805
chr10	80601014	80601252	chr10:80601014-80601252	7.93	238	2.16e-08		chr10	59675482	59675751	chr10:59675482-59675751	10.8	269	2.48e-08		chr10	94928442	94928443	chr10:94928261-94928623
chr10	59465213	59465443	chr10:59465213-59465443	6.75	230	3.87e-09		chr10	69582571	69582797	chr10:69582571-69582797	8.44	226	5.16e-08		chr10	95106678	95106679	chr10:95106546-95106809
chr10	59288349	59288521	chr10:59288349-59288521	6.17	172	6.36e-11		chr10	95007798	95008053	chr10:95007798-95008053	10.5	255	5.97e-11		chr10	95225462	95225463	chr10:95225362-95225562
chr10	127935501	127935769	chr10:127935501-127935769	7.64	268	1.13e-06		chr10	76883118	76883335	chr10:76883118-76883335	8.78	217	5.16e-08		chr10	95538700	95538701	chr10:95538576-95538823
chr10	61802064	61802593	chr10:61802064-61802593	16.2	529	9.85e-12		chr10	39063374	39063606	chr10:39063374-39063606	9.12	232	8.31e-11		chr10	95701432	95701433	chr10:95701160-95701703
chr10	90630271	90630443	chr10:90630271-90630443	5.58	172	7.14e-05		chr10	57813547	57813715	chr10:57813547-57813715	8.11	168	2.48e-07		chr10	96300076	96300077	chr10:96299926-96300225
chr10	4522686	4522930	chr10:4522686-4522930	6.75	244	6.7e-07		chr10	74583981	74584206	chr10:74583981-74584206	11.5	225	1.6e-10		chr10	96337388	96337389	chr10:96337180-96337596
chr10	66745504	66745676	chr10:66745504-66745676	6.46	172	2.93e-08		chr10	37222427	37222686	chr10:37222427-37222686	10.8	259	9.88e-12		chr10	97244918	97244919	chr10:97244776-97245059
chr10	69520147	69520319	chr10:69520147-69520319	6.46	172	3.4e-06		chr10	127102774	127102942	chr10:127102774-127102942	8.11	168	3.57e-09		chr10	98092076	98092077	chr10:98091840-98092312
chr10	79628715	79628887	chr10:79628715-79628887	5.58	172	8.32e-10		chr10	95592022	95592190	chr10:95592022-95592190	7.43	168	4.42e-19		chr10	98101014	98101015	chr10:98100847-98101181
chr10	80893393	80893565	chr10:80893393-80893565	5.87	172	2.07e-07		chr10	60863249	60863417	chr10:60863249-60863417	6.75	168	1.42e-17		chr10	98595014	98595015	chr10:98594881-98595147
chr10	79849526	79850184	chr10:79849526-79850184	18.8	658	2.49e-17		chr10	57815234	57815402	chr10:57815234-57815402	6.08	168	1.61e-05		chr10	99054996	99054997	chr10:99054832-99055159
chr10	80039914	80040086	chr10:80039914-80040086	5.58	172	1.36e-06		chr10	41398607	41398819	chr10:41398607-41398819	8.78	212	5.16e-08		chr11	100755664	100755665	chr11:100755492-100755835
chr10	79316475	79316647	chr10:79316475-79316647	5.29	172	8.31e-06		chr10	97787290	97787501	chr10:97787290-97787501	9.12	211	3.45e-07		chr11	100925640	100925641	chr11:100925529-100925750
chr10	25246885	25247057	chr10:25246885-25247057	5.87	172	1.61e-05		chr10	59272940	59273246	chr10:59272940-59273246	14.5	306	4.85e-12		chr11	101693580	101693581	chr11:101693445-101693715
chr10	70810956	70811128	chr10:70810956-70811128	5.29	172	8.31e-06		chr10	93334290	93334458	chr10:93334290-93334458	6.75	168	6.7e-07		chr11	102244845	102244846	chr11:102244734-102244955
chr10	77046483	77046655	chr10:77046483-77046655	5.87	172	1.61e-05		chr10	79409842	79410010	chr10:79409842-79410010	7.43	168	4.8e-10		chr11	102255903	102255904	chr11:102255768-102256037
chr10	79604767	79604939	chr10:79604767-79604939	7.34	172	4.89e-06		chr10	69556537	69556826	chr10:69556537-69556826	13.5	289	2.56e-12		chr11	102307084	102307085	chr11:102306915-102307253
chr10	96080497	96080731	chr10:96080497-96080731	6.75	234	3e-13		chr10	128133156	128133324	chr10:128133156-128133324	8.11	168	6.19e-12		chr11	102485692	102485693	chr11:102485589-102485795
chr10	117230568	117230875	chr10:117230568-117230875	9.1	307	6.44e-14		chr10	84466507	84466726	chr10:84466507-84466726	7.77	219	1.13e-06		chr11	102489939	102489940	chr11:102489793-102490085
chr10	81008284	81008456	chr10:81008284-81008456	5.29	172	7.42e-12		chr10	58786883	58787101	chr10:58786883-58787101	7.77	218	1.13e-06		chr11	102860096	102860097	chr11:102859868-102860324
chr10	127985793	127986072	chr10:127985793-127986072	8.52	279	5.59e-10		chr10	39789158	39789368	chr10:39789158-39789368	15.9	210	2.2e-18		chr11	102911602	102911603	chr11:102911466-102911738
chr10	128357393	128357565	chr10:128357393-128357565	5.58	172	1.36e-06		chr10	123786462	123786672	chr10:123786462-123786672	8.11	210	2.48e-07		chr11	103006349	103006350	chr11:103006171-103006526
chr10	118085254	118085426	chr10:118085254-118085426	4.99	172	1e-08		chr10	12642937	12643105	chr10:12642937-12643105	6.75	168	3.87e-09		chr11	103035841	103035842	chr11:103035734-103035948
chr10	17067721	17067979	chr10:17067721-17067979	12.6	258	6.28e-11		chr10	99372796	99372964	chr10:99372796-99372964	7.43	168	4.8e-10		chr11	104473109	104473110	chr11:104473003-104473214
chr10	79850751	79851230	chr10:79850751-79851230	11.5	479	1.6e-10		chr10	127112150	127112318	chr10:127112150-127112318	6.08	168	2.07e-07		chr11	104834029	104834030	chr11:104833886-104834172
chr10	79830623	79830904	chr10:79830623-79830904	9.1	281	1.02e-08		chr10	58577805	58577973	chr10:58577805-58577973	7.09	168	1.87e-14		chr11	105608520	105608521	chr11:105608370-105608670
chr10	79611783	79611955	chr10:79611783-79611955	6.17	172	1.61e-05		chr10	85776267	85776598	chr10:85776267-85776598	13.8	331	2.23e-11		chr11	105610725	105610726	chr11:105610533-105610916
chr10	98262979	98263207	chr10:98262979-98263207	7.64	228	5.61e-11		chr10	83100101	83100269	chr10:83100101-83100269	6.42	168	3.4e-06		chr11	105666282	105666283	chr11:105666083-105666481
chr10	79810486	79810658	chr10:79810486-79810658	6.75	172	6.7e-07		chr10	79724251	79724419	chr10:79724251-79724419	7.43	168	4.89e-06		chr11	107593114	107593115	chr11:107592997-107593230
chr11	3000260	3000643	chr11:3000260-3000643	115.4	383	1.68e-79		chr10	82532556	82532724	chr10:82532556-82532724	7.77	168	2.16e-08		chr11	108010024	108010025	chr11:108009881-108010166
chr11	83280847	83281019	chr11:83280847-83281019	8.52	172	5.16e-08		chr10	41341093	41341261	chr10:41341093-41341261	7.43	168	4.89e-06		chr11	108618771	108618772	chr11:108618638-108618903
chr11	77991589	77992032	chr11:77991589-77992032	14.1	443	4.91e-13		chr10	84473986	84474203	chr10:84473986-84474203	7.77	217	1.09e-15		chr11	109287570	109287571	chr11:109287438-109287701
chr11	88342139	88342354	chr11:88342139-88342354	7.93	215	1.13e-06		chr10	36970981	36971149	chr10:36970981-36971149	7.43	168	4.8e-10		chr11	109471814	109471815	chr11:109471688-109471939
chr11	29592297	29592518	chr11:29592297-29592518	9.69	221	8.11e-08		chr10	61658194	61658460	chr10:61658194-61658460	10.1	266	1.82e-08		chr11	109481910	109481911	chr11:109481726-109482094
chr11	69793827	69793999	chr11:69793827-69793999	6.75	172	3.87e-09		chr10	59863391	59863601	chr10:59863391-59863601	8.11	210	6.19e-12		chr11	109788371	109788372	chr11:109788166-109788575
chr11	59449681	59449853	chr11:59449681-59449853	6.75	172	3.87e-09		chr10	41820987	41821218	chr10:41820987-41821218	6.08	231	2.07e-07		chr11	111956549	111956550	chr11:111956427-111956670
chr11	69228570	69228742	chr11:69228570-69228742	7.64	172	5.61e-11		chr10	128356848	128357080	chr10:128356848-128357080	6.42	232	4.52e-12		chr11	112643022	112643023	chr11:112642898-112643146
chr11	103127950	103128122	chr11:103127950-103128122	7.64	172	1.13e-06		chr10	99623767	99623997	chr10:99623767-99623997	8.44	230	5.16e-08		chr11	112705744	112705745	chr11:112705629-112705858
chr11	4197917	4198132	chr11:4197917-4198132	7.05	215	6.7e-07		chr10	58685378	58685621	chr10:58685378-58685621	8.11	243	3.57e-09		chr11	114656798	114656799	chr11:114656637-114656958
chr11	69810490	69810761	chr11:69810490-69810761	9.98	271	3.42e-22		chr10	80066128	80066372	chr10:80066128-80066372	7.43	244	4.8e-10		chr11	114676498	114676499	chr11:114676204-114676791
chr11	102498334	102498506	chr11:102498334-102498506	7.34	172	4.89e-06		chr10	97788487	97788655	chr10:97788487-97788655	6.42	168	3.4e-06		chr11	114705596	114705597	chr11:114705446-114705746
chr11	54149663	54149886	chr11:54149663-54149886	9.1	223	8.31e-11		chr10	77129287	77129455	chr10:77129287-77129455	7.09	168	1.24e-07		chr11	115378478	115378479	chr11:115378328-115378627
chr11	105150851	105151023	chr11:105150851-105151023	6.75	172	6.7e-07		chr10	23316510	23316746	chr10:23316510-23316746	9.12	236	8.31e-11		chr11	115772535	115772536	chr11:115772311-115772758
chr11	119657931	119658103	chr11:119657931-119658103	6.46	172	3.4e-06		chr10	79318499	79318667	chr10:79318499-79318667	5.74	168	3.09e-13		chr11	116080415	116080416	chr11:116080283-116080546
chr11	12296192	12296412	chr11:12296192-12296412	7.93	220	2.16e-08		chr10	17319762	17319930	chr10:17319762-17319930	6.42	168	4.52e-12		chr11	116147358	116147359	chr11:116147172-116147543
chr11	68858823	68859040	chr11:68858823-68859040	5.58	217	8.32e-10		chr10	61210173	61210341	chr10:61210173-61210341	6.08	168	1.19e-14		chr11	116157880	116157881	chr11:116157728-116158031
chr11	120130871	120131133	chr11:120130871-120131133	11.2	262	5.89e-09		chr10	69522837	69523125	chr10:69522837-69523125	10.8	288	2.57e-14		chr11	116714073	116714074	chr11:116713922-116714223
chr11	11744493	11744665	chr11:11744493-11744665	6.46	172	4.52e-12		chr10	90646284	90646452	chr10:90646284-90646452	6.08	168	1.61e-05		chr11	117095370	117095371	chr11:117095115-117095625
chr11	77614553	77614725	chr11:77614553-77614725	6.17	172	1.61e-05		chr10	41264339	41264612	chr10:41264339-41264612	10.8	273	9.88e-12		chr11	117122060	117122061	chr11:117121828-117122292
chr11	97849934	97850106	chr11:97849934-97850106	6.17	172	1.61e-05		chr10	84460746	84461018	chr10:84460746-84461018	15.9	272	4.14e-14		chr11	117157960	117157961	chr11:117157819-117158101
chr11	31298786	31298958	chr11:31298786-31298958	5.58	172	1.36e-06		chr10	14259026	14259194	chr10:14259026-14259194	6.42	168	3.4e-06		chr11	117179263	117179264	chr11:117179149-117179376
chr11	11757092	11757264	chr11:11757092-11757264	5.87	172	6.36e-11		chr10	97469845	97470013	chr10:97469845-97470013	6.75	168	6.7e-07		chr11	11724177	11724178	chr11:11724049-11724304
chr11	106077824	106078098	chr11:106077824-106078098	9.1	274	8.31e-11		chr10	79225743	79225911	chr10:79225743-79225911	5.74	168	3.09e-13		chr11	11736309	11736310	chr11:11736180-11736438
chr11	99847491	99847775	chr11:99847491-99847775	9.69	284	1.18e-11		chr10	40446981	40447149	chr10:40446981-40447149	6.08	168	6.36e-11		chr11	117441232	117441233	chr11:117441125-117441339
chr11	77321545	77321717	chr11:77321545-77321717	6.75	172	3.87e-09		chr10	15115157	15115412	chr10:15115157-15115412	8.78	255	6.48e-13		chr11	11756005	11756006	chr11:11755862-11756147
chr11	5247341	5247560	chr11:5247341-5247560	7.64	219	2.16e-08		chr10	17116470	17116638	chr10:17116470-17116638	5.74	168	7.14e-05		chr11	11772576	11772577	chr11:11772362-11772789
chr11	43774272	43774444	chr11:43774272-43774444	5.58	172	8.32e-10		chr10	83801567	83801735	chr10:83801567-83801735	5.74	168	7.14e-05		chr11	117811233	117811234	chr11:117811147-117811318
chr11	43740595	43740836	chr11:43740595-43740836	8.22	241	2.48e-07		chr10	80797715	80797883	chr10:80797715-80797883	6.75	168	3.87e-09		chr11	11793380	11793381	chr11:11793206-11793554
chr11	86940613	86940785	chr11:86940613-86940785	5.87	172	2.07e-07		chr10	17287530	17287698	chr10:17287530-17287698	6.42	168	4.25e-16		chr11	118210962	118210963	chr11:118210712-118211212
chr11	55283239	55283411	chr11:55283239-55283411	7.05	172	1.42e-17		chr10	79147151	79147369	chr10:79147151-79147369	7.43	218	4.8e-10		chr11	118226644	118226645	chr11:118226510-118226777
chr11	6167807	6168039	chr11:6167807-6168039	7.34	232	1.24e-07		chr10	59378144	59378312	chr10:59378144-59378312	6.75	168	3.87e-09		chr11	118331674	118331675	chr11:118331438-118331909
chr11	118110378	118110550	chr11:118110378-118110550	5.87	172	2.07e-07		chr10	84278511	84278742	chr10:84278511-84278742	8.78	231	6.48e-13		chr11	119357600	119357601	chr11:119357448-119357752
chr11	6376558	6376730	chr11:6376558-6376730	5.29	172	8.31e-06		chr10	23261848	23262016	chr10:23261848-23262016	6.42	168	2.93e-08		chr11	119482789	119482790	chr11:119482640-119482937
chr11	22187646	22187938	chr11:22187646-22187938	8.52	292	5.16e-08		chr10	39028416	39028630	chr10:39028416-39028630	7.77	214	5.61e-11		chr11	119567179	119567180	chr11:119567027-119567330
chr11	116976584	116976973	chr11:116976584-116976973	11.7	389	3.53e-16		chr10	80392876	80393044	chr10:80392876-80393044	6.08	168	1.61e-05		chr11	119678470	119678471	chr11:119678330-119678609
chr11	100980947	100981119	chr11:100980947-100981119	4.99	172	7.42e-12		chr10	84279005	84279260	chr10:84279005-84279260	8.44	255	5.16e-08		chr11	119867398	119867399	chr11:119867278-119867517
chr11	37964493	37964665	chr11:37964493-37964665	5.87	172	6.36e-11		chr10	111263557	111263725	chr10:111263557-111263725	5.74	168	7.14e-05		chr11	119910584	119910585	chr11:119910470-119910698
chr11	20533157	20533376	chr11:20533157-20533376	6.46	219	3.4e-06		chr10	51665520	51665688	chr10:51665520-51665688	6.08	168	2.07e-07		chr11	120092760	120092761	chr11:120092628-120092892
chr11	94071765	94071937	chr11:94071765-94071937	5.87	172	6.36e-11		chr10	74674224	74674392	chr10:74674224-74674392	5.4	168	8.32e-10		chr11	120159965	120159966	chr11:120159774-120160155
chr11	60670035	60670510	chr11:60670035-60670510	14.7	475	1.02e-12		chr10	23329510	23329678	chr10:23329510-23329678	5.74	168	7.14e-05		chr11	120853022	120853023	chr11:120852886-120853158
chr11	4604720	4604940	chr11:4604720-4604940	6.75	220	3.87e-09		chr10	80423900	80424249	chr10:80423900-80424249	11.8	349	2.4e-13		chr11	120904580	120904581	chr11:120904418-120904741
chr11	62462735	62462907	chr11:62462735-62462907	5.29	172	8.31e-06		chr10	58973577	58973790	chr10:58973577-58973790	8.44	213	5.16e-08		chr11	121268865	121268866	chr11:121268751-121268978
chr11	22283646	22283818	chr11:22283646-22283818	6.75	172	1.42e-17		chr10	128356178	128356346	chr10:128356178-128356346	6.08	168	6.36e-11		chr11	121303173	121303174	chr11:121303036-121303310
chr11	95528322	95528620	chr11:95528322-95528620	8.81	298	5.16e-08		chr10	107610459	107610627	chr10:107610459-107610627	7.43	168	4.8e-10		chr11	121363509	121363510	chr11:121363335-121363682
chr11	57821920	57822092	chr11:57821920-57822092	5.58	172	1.36e-06		chr10	127534732	127534900	chr10:127534732-127534900	5.74	168	7.14e-05		chr11	121413710	121413711	chr11:121413598-121413821
chr11	77993963	77994183	chr11:77993963-77994183	7.05	220	1.42e-17		chr10	118151271	118151439	chr10:118151271-118151439	5.4	168	8.32e-10		chr11	20443596	20443597	chr11:20443394-20443798
chr11	97887554	97887726	chr11:97887554-97887726	7.64	172	1.13e-06		chr10	80874641	80874809	chr10:80874641-80874809	5.74	168	8.32e-10		chr11	20531587	20531588	chr11:20531499-20531674
chr11	82684264	82684436	chr11:82684264-82684436	5.87	172	1.61e-05		chr10	25710350	25710518	chr10:25710350-25710518	6.75	168	1.42e-17		chr11	20796762	20796763	chr11:20796643-20796880
chr11	60351660	60351923	chr11:60351660-60351923	8.22	263	3.57e-09		chr10	3232434	3232696	chr10:3232434-3232696	9.46	262	5.66e-27		chr11	21961842	21961843	chr11:21961693-21961991
chr11	102928470	102928642	chr11:102928470-102928642	5.87	172	6.36e-11		chr10	76881982	76882150	chr10:76881982-76882150	7.09	168	4.8e-10		chr11	22200851	22200852	chr11:22200723-22200978
chr11	74645077	74645311	chr11:74645077-74645311	6.46	234	2.93e-08		chr10	59413526	59413822	chr10:59413526-59413822	10.1	296	3.46e-10		chr11	22791454	22791455	chr11:22791314-22791594
chr11	98219717	98219889	chr11:98219717-98219889	5.87	172	1.61e-05		chr10	24316850	24317018	chr10:24316850-24317018	6.08	168	6.36e-11		chr11	29538424	29538425	chr11:29538217-29538630
chr11	101031069	101031241	chr11:101031069-101031241	5.58	172	8.32e-10		chr10	80820738	80820954	chr10:80820738-80820954	6.75	216	3.87e-09		chr11	29674499	29674500	chr11:29674289-29674708
chr11	69447308	69447480	chr11:69447308-69447480	4.7	172	1.11e-07		chr10	48396756	48396924	chr10:48396756-48396924	6.08	168	2.07e-07		chr11	29678154	29678155	chr11:29677928-29678380
chr11	101847397	101847569	chr11:101847397-101847569	6.17	172	1.19e-14		chr10	93409015	93409183	chr10:93409015-93409183	5.4	168	1.36e-06		chr11	29694706	29694707	chr11:29694555-29694857
chr11	31464073	31464291	chr11:31464073-31464291	6.75	218	6.7e-07		chr10	45031389	45031799	chr10:45031389-45031799	27	410	1.01e-23		chr11	29708846	29708847	chr11:29708566-29709125
chr11	69233214	69233386	chr11:69233214-69233386	6.46	172	4.52e-12		chr10	41890781	41890949	chr10:41890781-41890949	5.4	168	7.14e-05		chr11	30066393	30066394	chr11:30066209-30066576
chr11	115948461	115948633	chr11:115948461-115948633	5.87	172	1.61e-05		chr10	111700359	111700527	chr10:111700359-111700527	5.4	168	3.09e-13		chr11	30151439	30151440	chr11:30151276-30151602
chr11	69572330	69572578	chr11:69572330-69572578	7.64	248	5.61e-11		chr10	63538795	63539029	chr10:63538795-63539029	6.42	234	4.25e-16		chr11	31429937	31429938	chr11:31429793-31430080
chr11	62366963	62367135	chr11:62366963-62367135	5.87	172	1.61e-05		chr11	80325912	80326164	chr11:80325912-80326164	14.5	252	4.85e-12		chr11	31562340	31562341	chr11:31562155-31562525
chr11	8479501	8479728	chr11:8479501-8479728	6.46	227	3.4e-06		chr11	102864703	102864871	chr11:102864703-102864871	9.79	168	1.82e-08		chr11	31638283	31638284	chr11:31638108-31638458
chr11	77991236	77991408	chr11:77991236-77991408	5.87	172	1.19e-14		chr11	32298524	32298740	chr11:32298524-32298740	10.5	216	5.97e-11		chr11	31724875	31724876	chr11:31724702-31725047
chr11	60876171	60876343	chr11:60876171-60876343	5.58	172	1.36e-06		chr11	96274987	96275199	chr11:96274987-96275199	12.2	212	2.96e-10		chr11	32153286	32153287	chr11:32153148-32153423
chr11	100599203	100599375	chr11:100599203-100599375	6.17	172	6.36e-11		chr11	6381128	6381339	chr11:6381128-6381339	9.46	211	8.11e-08		chr11	32220824	32220825	chr11:32220667-32220980
chr11	82724304	82724563	chr11:82724304-82724563	9.69	259	1.92e-09		chr11	12335168	12335430	chr11:12335168-12335430	12.8	262	1.29e-11		chr11	32450290	32450291	chr11:32450147-32450433
chr11	70635739	70635911	chr11:70635739-70635911	5.29	172	8.31e-06		chr11	3070195	3070363	chr11:3070195-3070363	10.1	168	3.46e-10		chr11	4196866	4196867	chr11:4196724-4197008
chr11	69733081	69733253	chr11:69733081-69733253	5.29	172	8.31e-06		chr11	109621471	109621683	chr11:109621471-109621683	9.46	212	1.92e-09		chr11	44143216	44143217	chr11:44143130-44143301
chr11	48669858	48670090	chr11:48669858-48670090	5.29	232	8.31e-06		chr11	22791960	22792128	chr11:22791960-22792128	9.12	168	1.59e-19		chr11	44281985	44281986	chr11:44281809-44282161
chr11	121065833	121066005	chr11:121065833-121066005	5.58	172	7.14e-05		chr11	84908671	84908929	chr11:84908671-84908929	11.8	258	3.05e-11		chr11	45886693	45886694	chr11:45886503-45886882
chr11	5194898	5195070	chr11:5194898-5195070	5.87	172	1.61e-05		chr11	80313069	80313237	chr11:80313069-80313237	7.43	168	4.8e-10		chr11	45933219	45933220	chr11:45933074-45933363
chr11	59320365	59320537	chr11:59320365-59320537	5.87	172	2.07e-07		chr11	107577849	107578062	chr11:107577849-107578062	10.1	213	1.6e-12		chr11	45941291	45941292	chr11:45941072-45941509
chr11	77308065	77308237	chr11:77308065-77308237	5.58	172	8.32e-10		chr11	119486830	119486998	chr11:119486830-119486998	7.77	168	1.13e-06		chr11	50255322	50255323	chr11:50255146-50255497
chr11	105044107	105044279	chr11:105044107-105044279	5.29	172	8.31e-06		chr11	60063511	60063679	chr11:60063511-60063679	9.46	168	8.11e-08		chr11	5076046	5076047	chr11:5075856-5076236
chr11	21270168	21270340	chr11:21270168-21270340	4.99	172	8.31e-06		chr11	116686657	116686825	chr11:116686657-116686825	7.09	168	1.24e-07		chr11	5156606	5156607	chr11:5156388-5156823
chr11	87404620	87404792	chr11:87404620-87404792	5.58	172	7.14e-05		chr11	101414215	101414473	chr11:101414215-101414473	11.1	258	3.17e-19		chr11	51695020	51695021	chr11:51694833-51695206
chr11	69762154	69762326	chr11:69762154-69762326	4.99	172	1e-08		chr11	101276708	101276918	chr11:101276708-101276918	8.78	210	5.16e-08		chr11	5171650	5171651	chr11:5171346-5171953
chr11	117709970	117710142	chr11:117709970-117710142	5.29	172	1e-08		chr11	101782870	101783038	chr11:101782870-101783038	7.43	168	1.24e-07		chr11	5177781	5177782	chr11:5177633-5177928
chr11	98649894	98650066	chr11:98649894-98650066	4.99	172	7.42e-12		chr11	117946675	117946906	chr11:117946675-117946906	8.44	231	5.59e-10		chr11	53876442	53876443	chr11:53876332-53876551
chr11	75271952	75272124	chr11:75271952-75272124	5.29	172	7.42e-12		chr11	3094341	3094509	chr11:3094341-3094509	9.12	168	3.45e-07		chr11	53880148	53880149	chr11:53879988-53880308
chr11	68854869	68855085	chr11:68854869-68855085	6.75	216	6.7e-07		chr11	46091760	46091928	chr11:46091760-46091928	7.77	168	2.16e-08		chr11	53936038	53936039	chr11:53935884-53936191
chr11	106650299	106650471	chr11:106650299-106650471	6.46	172	2.93e-08		chr11	76994472	76994695	chr11:76994472-76994695	8.44	223	5.59e-10		chr11	53953745	53953746	chr11:53953659-53953830
chr11	33062532	33062773	chr11:33062532-33062773	7.93	241	2.16e-08		chr11	12363745	12363913	chr11:12363745-12363913	9.79	168	5.53e-16		chr11	53966632	53966633	chr11:53966517-53966747
chr11	86571641	86571813	chr11:86571641-86571813	5.58	172	1.36e-06		chr11	104438036	104438249	chr11:104438036-104438249	9.12	213	8.31e-11		chr11	54742607	54742608	chr11:54742426-54742787
chr11	68877136	68877308	chr11:68877136-68877308	5.29	172	1e-08		chr11	121467002	121467267	chr11:121467002-121467267	9.79	265	3.46e-10		chr11	54818845	54818846	chr11:54818701-54818988
chr11	77794926	77795098	chr11:77794926-77795098	4.99	172	8.31e-06		chr11	30157840	30158118	chr11:30157840-30158118	12.2	278	2.96e-10		chr11	57725556	57725557	chr11:57725391-57725720
chr11	60988288	60988460	chr11:60988288-60988460	5.87	172	1.61e-05		chr11	4999867	5000035	chr11:4999867-5000035	7.09	168	4.89e-06		chr11	57780332	57780333	chr11:57780177-57780486
chr11	12251242	12251414	chr11:12251242-12251414	5.58	172	1.36e-06		chr11	58014779	58014947	chr11:58014779-58014947	7.77	168	1.09e-15		chr11	58024783	58024784	chr11:58024630-58024936
chr11	62364754	62364926	chr11:62364754-62364926	4.7	172	4.65e-05		chr11	119447225	119447393	chr11:119447225-119447393	6.75	168	3e-13		chr11	58975067	58975068	chr11:58974850-58975283
chr11	54336380	54336765	chr11:54336380-54336765	10.9	385	2.57e-14		chr11	94986679	94987082	chr11:94986679-94987082	18.6	403	6.24e-15		chr11	59107515	59107516	chr11:59107354-59107675
chr11	84953923	84954095	chr11:84953923-84954095	4.99	172	1e-08		chr11	70577844	70578012	chr11:70577844-70578012	8.11	168	2.48e-07		chr11	59125766	59125767	chr11:59125655-59125877
chr11	20531031	20531203	chr11:20531031-20531203	5.29	172	8.31e-06		chr11	12358904	12359072	chr11:12358904-12359072	8.78	168	5.16e-08		chr11	59136690	59136691	chr11:59136508-59136871
chr11	70012649	70012821	chr11:70012649-70012821	5.87	172	1.61e-05		chr11	3035832	3036000	chr11:3035832-3036000	12.8	168	4.32e-10		chr11	59198232	59198233	chr11:59198056-59198408
chr11	77794099	77794271	chr11:77794099-77794271	5.87	172	1.61e-05		chr11	109511735	109511903	chr11:109511735-109511903	6.75	168	6.7e-07		chr11	59453937	59453938	chr11:59453819-59454054
chr11	97675467	97675639	chr11:97675467-97675639	5.87	172	1.61e-05		chr11	96699744	96700027	chr11:96699744-96700027	9.12	283	1.02e-08		chr11	59967680	59967681	chr11:59967569-59967791
chr11	115999721	115999893	chr11:115999721-115999893	5.29	172	1e-08		chr11	72047700	72047868	chr11:72047700-72047868	7.43	168	4.89e-06		chr11	60788811	60788812	chr11:60788673-60788948
chr11	49794836	49795008	chr11:49794836-49795008	5.58	172	7.14e-05		chr11	116384387	116384555	chr11:116384387-116384555	6.42	168	3.4e-06		chr11	60846842	60846843	chr11:60846692-60846992
chr11	6666904	6667076	chr11:6666904-6667076	4.99	172	8.31e-06		chr11	68936719	68936887	chr11:68936719-68936887	7.09	168	1.87e-14		chr11	60852023	60852024	chr11:60851907-60852138
chr11	68872451	68872871	chr11:68872451-68872871	15.9	420	2.2e-18		chr11	69181536	69181920	chr11:69181536-69181920	13.5	384	4.28e-20		chr11	60856321	60856322	chr11:60856143-60856498
chr11	87932352	87932524	chr11:87932352-87932524	4.7	172	4.65e-05		chr11	57515193	57515361	chr11:57515193-57515361	7.09	168	4.42e-19		chr11	61301139	61301140	chr11:61300999-61301279
chr11	80290613	80290785	chr11:80290613-80290785	4.4	172	1.13e-06		chr11	43732993	43733161	chr11:43732993-43733161	7.09	168	4.89e-06		chr11	61848316	61848317	chr11:61848206-61848426
chr11	121159999	121160171	chr11:121159999-121160171	4.7	172	4.65e-05		chr11	116131004	116131214	chr11:116131004-116131214	6.75	210	3e-13		chr11	62811350	62811351	chr11:62811144-62811556
chr11	95171245	95171588	chr11:95171245-95171588	10.9	343	9.88e-12		chr11	110360108	110360355	chr11:110360108-110360355	8.44	247	5.16e-08		chr11	6317260	6317261	chr11:6317153-6317367
chr11	60744496	60744713	chr11:60744496-60744713	5.87	217	2.07e-07		chr11	115806705	115806873	chr11:115806705-115806873	7.09	168	1.24e-07		chr11	63595946	63595947	chr11:63595823-63596069
chr11	120559311	120559594	chr11:120559311-120559594	9.4	283	1.18e-11		chr11	116988939	116989151	chr11:116988939-116989151	7.77	212	1.13e-06		chr11	6377341	6377342	chr11:6376992-6377690
chr11	102861446	102861618	chr11:102861446-102861618	5.29	172	1e-08		chr11	72773581	72773791	chr11:72773581-72773791	7.77	210	2.16e-08		chr11	6381824	6381825	chr11:6381556-6382091
chr11	76100308	76100480	chr11:76100308-76100480	4.99	172	1e-08		chr11	118300205	118300424	chr11:118300205-118300424	7.77	219	5.61e-11		chr11	66891208	66891209	chr11:66891058-66891357
chr11	115107800	115107972	chr11:115107800-115107972	5.87	172	2.07e-07		chr11	59225639	59225856	chr11:59225639-59225856	7.43	217	4.89e-06		chr11	66919378	66919379	chr11:66919200-66919555
chr11	18888737	18888909	chr11:18888737-18888909	4.99	172	8.31e-06		chr11	31636312	31636527	chr11:31636312-31636527	9.46	215	1.18e-11		chr11	66920660	66920661	chr11:66920542-66920778
chr11	85355122	85355294	chr11:85355122-85355294	4.99	172	1e-08		chr11	102911050	102911269	chr11:102911050-102911269	7.43	219	4.89e-06		chr11	67013191	67013192	chr11:67013078-67013303
chr11	74536927	74537212	chr11:74536927-74537212	9.4	285	8.11e-08		chr11	5755937	5756154	chr11:5755937-5756154	9.79	217	1.6e-12		chr11	68854147	68854148	chr11:68854032-68854262
chr11	70465629	70465801	chr11:70465629-70465801	5.58	172	1.36e-06		chr11	51885371	51885539	chr11:51885371-51885539	6.75	168	3.87e-09		chr11	69135726	69135727	chr11:69135555-69135897
chr11	116712756	116713027	chr11:116712756-116713027	8.22	271	3.57e-09		chr11	97841999	97842167	chr11:97841999-97842167	7.09	168	4.89e-06		chr11	69175675	69175676	chr11:69175582-69175767
chr11	115816242	115816414	chr11:115816242-115816414	5.29	172	7.42e-12		chr11	75275996	75276164	chr11:75275996-75276164	7.43	168	1.24e-07		chr11	69224424	69224425	chr11:69224285-69224562
chr11	29536924	29537157	chr11:29536924-29537157	7.93	233	2.16e-08		chr11	100490140	100490648	chr11:100490140-100490648	17.6	508	3.01e-25		chr11	69230902	69230903	chr11:69230774-69231029
chr11	115244252	115244424	chr11:115244252-115244424	5.87	172	2.07e-07		chr11	16491619	16491787	chr11:16491619-16491787	7.09	168	1.24e-07		chr11	69273632	69273633	chr11:69273372-69273892
chr11	69224877	69225049	chr11:69224877-69225049	4.7	172	4.65e-05		chr11	70472005	70472223	chr11:70472005-70472223	9.46	218	1.92e-09		chr11	69609571	69609572	chr11:69609419-69609723
chr11	5756262	5756434	chr11:5756262-5756434	5.58	172	7.14e-05		chr11	102159155	102159323	chr11:102159155-102159323	5.4	168	7.14e-05		chr11	71790522	71790523	chr11:71790392-71790651
chr11	6446588	6446760	chr11:6446588-6446760	4.7	172	4.65e-05		chr11	59022015	59022226	chr11:59022015-59022226	6.75	211	6.7e-07		chr11	71798923	71798924	chr11:71798686-71799160
chr11	20233166	20233483	chr11:20233166-20233483	9.1	317	1.02e-08		chr11	79722235	79722403	chr11:79722235-79722403	7.09	168	4.42e-19		chr11	72845261	72845262	chr11:72845148-72845374
chr11	116578241	116578413	chr11:116578241-116578413	5.29	172	8.31e-06		chr11	29674916	29675084	chr11:29674916-29675084	6.08	168	1.61e-05		chr11	74217928	74217929	chr11:74217810-74218045
chr11	87550310	87550482	chr11:87550310-87550482	5.87	172	1.61e-05		chr11	119161168	119161336	chr11:119161168-119161336	6.42	168	4.52e-12		chr11	74233394	74233395	chr11:74233152-74233635
chr11	83880978	83881150	chr11:83880978-83881150	4.99	172	1e-08		chr11	59235606	59235823	chr11:59235606-59235823	7.43	217	1.87e-14		chr11	74252819	74252820	chr11:74252688-74252949
chr11	50083485	50083657	chr11:50083485-50083657	4.7	172	1.11e-07		chr11	62763103	62763271	chr11:62763103-62763271	7.09	168	4.8e-10		chr11	74281823	74281824	chr11:74281704-74281941
chr11	121121454	121121626	chr11:121121454-121121626	5.29	172	1e-08		chr11	54540136	54540304	chr11:54540136-54540304	7.09	168	4.89e-06		chr11	74369707	74369708	chr11:74369613-74369800
chr11	79524865	79525037	chr11:79524865-79525037	4.7	172	1.63e-10		chr11	32150977	32151145	chr11:32150977-32151145	5.74	168	8.32e-10		chr11	74561740	74561741	chr11:74561568-74561912
chr11	97832721	97832950	chr11:97832721-97832950	7.64	229	1.13e-06		chr11	87235918	87236086	chr11:87235918-87236086	6.42	168	2.93e-08		chr11	74646140	74646141	chr11:74645973-74646306
chr11	87028006	87028178	chr11:87028006-87028178	5.87	172	6.36e-11		chr11	90216767	90216935	chr11:90216767-90216935	6.42	168	3.4e-06		chr11	75073932	75073933	chr11:75073827-75074036
chr11	23397676	23397848	chr11:23397676-23397848	5.58	172	8.32e-10		chr11	118227407	118227575	chr11:118227407-118227575	6.08	168	2.07e-07		chr11	75272593	75272594	chr11:75272314-75272872
chr11	3002932	3003104	chr11:3002932-3003104	6.46	172	3.4e-06		chr11	119837531	119837699	chr11:119837531-119837699	5.74	168	7.14e-05		chr11	75365560	75365561	chr11:75365411-75365708
chr11	60749155	60749370	chr11:60749155-60749370	5.29	215	8.31e-06		chr11	68939297	68939465	chr11:68939297-68939465	6.75	168	1.42e-17		chr11	75626710	75626711	chr11:75626580-75626840
chr11	5662192	5662364	chr11:5662192-5662364	5.58	172	7.14e-05		chr11	5089359	5089527	chr11:5089359-5089527	6.08	168	2.07e-07		chr11	76307511	76307512	chr11:76307367-76307654
chr11	11873602	11873774	chr11:11873602-11873774	5.29	172	1e-08		chr11	43772343	43772511	chr11:43772343-43772511	7.09	168	4.89e-06		chr11	77428932	77428933	chr11:77428780-77429084
chr11	117129489	117129661	chr11:117129489-117129661	4.7	172	1.63e-10		chr11	118613608	118613836	chr11:118613608-118613836	7.77	228	5.61e-11		chr11	77431007	77431008	chr11:77430890-77431123
chr11	74646835	74647007	chr11:74646835-74647007	4.7	172	4.65e-05		chr11	53705584	53705752	chr11:53705584-53705752	6.42	168	4.52e-12		chr11	77623710	77623711	chr11:77623576-77623844
chr11	29595436	29595608	chr11:29595436-29595608	4.7	172	1.11e-07		chr11	119685597	119685765	chr11:119685597-119685765	5.4	168	1.36e-06		chr11	77976298	77976299	chr11:77975888-77976707
chr11	115595261	115595479	chr11:115595261-115595479	5.87	218	1.61e-05		chr11	119949512	119949680	chr11:119949512-119949680	6.42	168	4.25e-16		chr11	78734001	78734002	chr11:78733902-78734099
chr11	109472346	109472676	chr11:109472346-109472676	11.7	330	2.43e-20		chr11	85260924	85261189	chr11:85260924-85261189	8.44	265	6.48e-13		chr11	78966503	78966504	chr11:78966368-78966637
chr11	87257054	87257226	chr11:87257054-87257226	5.58	172	7.14e-05		chr11	22681287	22681504	chr11:22681287-22681504	8.11	217	6.06e-17		chr11	79120389	79120390	chr11:79120274-79120503
chr11	77307398	77307570	chr11:77307398-77307570	5.29	172	8.31e-06		chr11	53297145	53297513	chr11:53297145-53297513	13.5	368	2.82e-14		chr11	79466690	79466691	chr11:79466520-79466859
chr11	6191361	6191533	chr11:6191361-6191533	5.58	172	1.36e-06		chr11	88369927	88370095	chr11:88369927-88370095	6.42	168	4.25e-16		chr11	79544143	79544144	chr11:79543917-79544368
chr11	101700935	101701208	chr11:101700935-101701208	9.4	273	5.66e-27		chr11	107094714	107094971	chr11:107094714-107094971	9.46	257	1.18e-11		chr11	79551860	79551861	chr11:79551619-79552100
chr11	69808476	69808648	chr11:69808476-69808648	5.87	172	2.07e-07		chr11	90137988	90138156	chr11:90137988-90138156	5.74	168	8.32e-10		chr11	79682535	79682536	chr11:79682154-79682916
chr11	116938222	116938394	chr11:116938222-116938394	4.99	172	8.31e-06		chr11	7271947	7272159	chr11:7271947-7272159	7.77	212	1.09e-15		chr11	79699703	79699704	chr11:79699526-79699880
chr11	117126982	117127251	chr11:117126982-117127251	5.87	269	2.07e-07		chr11	59121746	59122008	chr11:59121746-59122008	7.77	262	1.13e-06		chr11	80302928	80302929	chr11:80302722-80303133
chr11	78565010	78565182	chr11:78565010-78565182	4.7	172	1.11e-07		chr11	69171297	69171554	chr11:69171297-69171554	10.5	257	3.91e-09		chr11	80322512	80322513	chr11:80322259-80322765
chr11	19324241	19324413	chr11:19324241-19324413	4.7	172	4.65e-05		chr11	8591697	8591865	chr11:8591697-8591865	6.42	168	2.93e-08		chr11	8343716	8343717	chr11:8343579-8343853
chr11	5343413	5343585	chr11:5343413-5343585	5.87	172	2.07e-07		chr11	98701334	98701502	chr11:98701334-98701502	6.08	168	6.36e-11		chr11	83778052	83778053	chr11:83777945-83778159
chr11	77182648	77182820	chr11:77182648-77182820	5.29	172	1e-08		chr11	70265794	70265962	chr11:70265794-70265962	6.08	168	1.61e-05		chr11	84683256	84683257	chr11:84683149-84683363
chr11	48667241	48667413	chr11:48667241-48667413	4.99	172	8.31e-06		chr11	5145450	5145672	chr11:5145450-5145672	7.09	222	1.24e-07		chr11	85553274	85553275	chr11:85553144-85553403
chr11	105344238	105344410	chr11:105344238-105344410	4.99	172	8.31e-06		chr11	54145058	54145226	chr11:54145058-54145226	7.09	168	1.24e-07		chr11	85865065	85865066	chr11:85864920-85865210
chr11	53610041	53610213	chr11:53610041-53610213	4.99	172	1e-08		chr11	75433729	75433897	chr11:75433729-75433897	7.09	168	4.89e-06		chr11	86570890	86570891	chr11:86570768-86571012
chr11	120104719	120104891	chr11:120104719-120104891	4.7	172	4.65e-05		chr11	75493052	75493220	chr11:75493052-75493220	5.4	168	8.32e-10		chr11	87387473	87387474	chr11:87387362-87387584
chr11	74643648	74643820	chr11:74643648-74643820	4.7	172	4.65e-05		chr11	54540884	54541052	chr11:54540884-54541052	5.74	168	7.14e-05		chr11	87586069	87586070	chr11:87585898-87586239
chr11	70468419	70468591	chr11:70468419-70468591	4.99	172	8.31e-06		chr11	44178122	44178290	chr11:44178122-44178290	5.74	168	1.36e-06		chr11	87593818	87593819	chr11:87593653-87593983
chr11	94774867	94775039	chr11:94774867-94775039	4.7	172	4.65e-05		chr11	59491325	59491493	chr11:59491325-59491493	5.4	168	7.14e-05		chr11	87919145	87919146	chr11:87919011-87919278
chr11	100030676	100030848	chr11:100030676-100030848	5.29	172	1e-08		chr11	101033491	101033659	chr11:101033491-101033659	6.08	168	1.19e-14		chr11	87931013	87931014	chr11:87930884-87931142
chr11	6344962	6345178	chr11:6344962-6345178	6.46	216	2.93e-08		chr11	69815390	69815558	chr11:69815390-69815558	5.07	168	8.31e-06		chr11	87994143	87994144	chr11:87994051-87994234
chr11	72974445	72974617	chr11:72974445-72974617	4.99	172	8.31e-06		chr11	100260655	100260823	chr11:100260655-100260823	6.42	168	2.93e-08		chr11	88044980	88044981	chr11:88044845-88045115
chr11	70050390	70050628	chr11:70050390-70050628	6.46	238	2.93e-08		chr11	66888583	66888751	chr11:66888583-66888751	5.4	168	3.09e-13		chr11	88066601	88066602	chr11:88066464-88066738
chr11	115375398	115375570	chr11:115375398-115375570	6.17	172	6.36e-11		chr11	83893451	83893619	chr11:83893451-83893619	6.08	168	1.61e-05		chr11	88102394	88102395	chr11:88102231-88102557
chr11	97048968	97049202	chr11:97048968-97049202	5.87	234	2.07e-07		chr11	54335615	54335783	chr11:54335615-54335783	6.75	168	6.7e-07		chr11	88364722	88364723	chr11:88364636-88364807
chr11	69811045	69811217	chr11:69811045-69811217	5.29	172	8.31e-06		chr11	120486707	120486875	chr11:120486707-120486875	6.42	168	3.4e-06		chr11	88370893	88370894	chr11:88370529-88371257
chr11	69608655	69608827	chr11:69608655-69608827	4.99	172	1e-08		chr11	3427922	3428090	chr11:3427922-3428090	6.42	168	4.25e-16		chr11	88373222	88373223	chr11:88373083-88373361
chr11	8344952	8345124	chr11:8344952-8345124	5.29	172	8.31e-06		chr11	109223342	109223510	chr11:109223342-109223510	5.74	168	7.14e-05		chr11	88461010	88461011	chr11:88460788-88461231
chr11	98794196	98794368	chr11:98794196-98794368	6.75	172	6.7e-07		chr11	117837446	117837614	chr11:117837446-117837614	5.74	168	7.14e-05		chr11	88466751	88466752	chr11:88466640-88466862
chr11	88047382	88047803	chr11:88047382-88047803	13.8	421	4.91e-13		chr11	98793996	98794164	chr11:98793996-98794164	6.08	168	2.07e-07		chr11	88619876	88619877	chr11:88619745-88620007
chr11	59651620	59651792	chr11:59651620-59651792	4.99	172	8.31e-06		chr11	66978521	66978802	chr11:66978521-66978802	8.11	281	3.57e-09		chr11	90167537	90167538	chr11:90167392-90167682
chr11	79518294	79518466	chr11:79518294-79518466	5.29	172	8.31e-06		chr11	96686922	96687090	chr11:96686922-96687090	5.74	168	8.32e-10		chr11	93998228	93998229	chr11:93998119-93998336
chr11	97276961	97277133	chr11:97276961-97277133	4.99	172	8.31e-06		chr11	119412926	119413094	chr11:119412926-119413094	6.75	168	6.7e-07		chr11	94082772	94082773	chr11:94082671-94082872
chr11	60034216	60034388	chr11:60034216-60034388	5.58	172	1.36e-06		chr11	101949156	101949324	chr11:101949156-101949324	4.73	168	4.65e-05		chr11	94174213	94174214	chr11:94174078-94174348
chr11	62933340	62933512	chr11:62933340-62933512	4.7	172	4.65e-05		chr11	116542597	116542765	chr11:116542597-116542765	6.08	168	1.61e-05		chr11	95231464	95231465	chr11:95231331-95231597
chr11	3804783	3804955	chr11:3804783-3804955	5.58	172	1.36e-06		chr11	5181098	5181266	chr11:5181098-5181266	6.08	168	2.07e-07		chr11	96767989	96767990	chr11:96767738-96768240
chr11	74795153	74795325	chr11:74795153-74795325	4.99	172	8.31e-06		chr11	70470589	70470757	chr11:70470589-70470757	5.74	168	1.36e-06		chr11	97758246	97758247	chr11:97758087-97758405
chr11	88580026	88580198	chr11:88580026-88580198	5.58	172	8.32e-10		chr11	102236596	102236764	chr11:102236596-102236764	6.08	168	1.61e-05		chr11	97839338	97839339	chr11:97839203-97839472
chr11	96691782	96691954	chr11:96691782-96691954	4.7	172	4.65e-05		chr11	88886907	88887075	chr11:88886907-88887075	5.07	168	8.31e-06		chr11	97922919	97922920	chr11:97922796-97923042
chr11	118108742	118108914	chr11:118108742-118108914	4.11	172	1.13e-06		chr11	102981789	102981957	chr11:102981789-102981957	5.74	168	1.36e-06		chr11	98457009	98457010	chr11:98456903-98457114
chr11	86297699	86297871	chr11:86297699-86297871	4.11	172	1.13e-06		chr11	120441160	120441328	chr11:120441160-120441328	6.42	168	2.93e-08		chr11	98543969	98543970	chr11:98543837-98544100
chr11	69833328	69833500	chr11:69833328-69833500	3.82	172	1.02e-05		chr11	102128906	102129074	chr11:102128906-102129074	5.4	168	7.14e-05		chr11	98637115	98637116	chr11:98636982-98637247
chr11	102268438	102268690	chr11:102268438-102268690	5.87	252	2.07e-07		chr11	75666651	75666819	chr11:75666651-75666819	6.42	168	3.4e-06		chr11	98638203	98638204	chr11:98638111-98638294
chr11	69813158	69813330	chr11:69813158-69813330	4.99	172	1e-08		chr11	3025823	3025991	chr11:3025823-3025991	4.73	168	4.65e-05		chr11	98793133	98793134	chr11:98793015-98793250
chr11	86359160	86359332	chr11:86359160-86359332	4.7	172	1.11e-07		chr11	77996804	77996972	chr11:77996804-77996972	5.07	168	1e-08		chr11	99008745	99008746	chr11:99008575-99008914
chr11	101326018	101326190	chr11:101326018-101326190	4.7	172	4.65e-05		chr11	106348877	106349045	chr11:106348877-106349045	5.74	168	8.32e-10		chr11	99442185	99442186	chr11:99442006-99442364
chr11	86362209	86362381	chr11:86362209-86362381	4.4	172	3.26e-09		chr11	100991475	100991643	chr11:100991475-100991643	5.4	168	8.32e-10		chr11	99907838	99907839	chr11:99907752-99907923
chr11	94981120	94981292	chr11:94981120-94981292	4.4	172	1.13e-06		chr11	116733000	116733168	chr11:116733000-116733168	5.74	168	7.14e-05		chr12	101241580	101241581	chr12:101241423-101241736
chr11	86438001	86438173	chr11:86438001-86438173	4.99	172	7.42e-12		chr11	116355967	116356135	chr11:116355967-116356135	5.74	168	7.14e-05		chr12	101338867	101338868	chr12:101338676-101339057
chr11	55281743	55281915	chr11:55281743-55281915	5.29	172	8.31e-06		chr11	57823912	57824080	chr11:57823912-57824080	5.07	168	8.31e-06		chr12	101340085	101340086	chr12:101339977-101340192
chr11	78787026	78787198	chr11:78787026-78787198	5.29	172	8.31e-06		chr11	90526706	90526936	chr11:90526706-90526936	8.44	230	5.59e-10		chr12	101508745	101508746	chr12:101508614-101508875
chr11	50192099	50192271	chr11:50192099-50192271	4.99	172	8.31e-06		chr11	3030440	3030608	chr11:3030440-3030608	6.75	168	3e-13		chr12	101542673	101542674	chr12:101542553-101542793
chr11	97589316	97589488	chr11:97589316-97589488	4.99	172	8.31e-06		chr11	115137152	115137320	chr11:115137152-115137320	6.08	168	6.36e-11		chr12	101599837	101599838	chr12:101599749-101599924
chr11	20101830	20102002	chr11:20101830-20102002	4.7	172	4.65e-05		chr11	85123756	85123924	chr11:85123756-85123924	5.74	168	1.36e-06		chr12	101630171	101630172	chr12:101629963-101630379
chr11	97669615	97669842	chr11:97669615-97669842	6.17	227	2.07e-07		chr11	53359900	53360068	chr11:53359900-53360068	5.74	168	1.36e-06		chr12	101630852	101630853	chr12:101630756-101630948
chr11	20440177	20440349	chr11:20440177-20440349	5.58	172	1.36e-06		chr11	94851045	94851259	chr11:94851045-94851259	7.09	214	1.24e-07		chr12	102220583	102220584	chr12:102220496-102220670
chr11	116004222	116004394	chr11:116004222-116004394	3.82	172	1.02e-05		chr11	112964493	112964661	chr11:112964493-112964661	5.74	168	8.32e-10		chr12	102234165	102234166	chr12:102233979-102234350
chr11	70783977	70784149	chr11:70783977-70784149	4.7	172	4.65e-05		chr11	119455381	119455549	chr11:119455381-119455549	5.07	168	8.31e-06		chr12	102246527	102246528	chr12:102246382-102246672
chr11	70468916	70469276	chr11:70468916-70469276	11.5	360	1.6e-10		chr11	78861014	78861182	chr11:78861014-78861182	6.42	168	2.93e-08		chr12	103429201	103429202	chr12:103429024-103429378
chr11	69815018	69815190	chr11:69815018-69815190	5.87	172	1.19e-14		chr11	101032913	101033081	chr11:101032913-101033081	5.74	168	7.14e-05		chr12	103461819	103461820	chr12:103461658-103461979
chr11	84099373	84099545	chr11:84099373-84099545	4.7	172	1.63e-10		chr11	106217187	106217355	chr11:106217187-106217355	6.08	168	2.07e-07		chr12	103533601	103533602	chr12:103533341-103533861
chr11	84664086	84664258	chr11:84664086-84664258	4.7	172	1.63e-10		chr11	76668458	76668626	chr11:76668458-76668626	6.08	168	1.61e-05		chr12	103541235	103541236	chr12:103541045-103541424
chr11	106781002	106781174	chr11:106781002-106781174	5.58	172	1.36e-06		chr11	69735565	69735733	chr11:69735565-69735733	5.4	168	8.32e-10		chr12	104597818	104597819	chr12:104597710-104597925
chr11	69231302	69231474	chr11:69231302-69231474	4.11	172	3.26e-09		chr11	22272691	22272859	chr11:22272691-22272859	5.4	168	3.09e-13		chr12	10521363	10521364	chr12:10521245-10521481
chr11	77620834	77621006	chr11:77620834-77621006	4.99	172	1e-08		chr11	115566613	115566781	chr11:115566613-115566781	6.75	168	3e-13		chr12	10583990	10583991	chr12:10583845-10584134
chr11	103242970	103243142	chr11:103242970-103243142	4.99	172	8.31e-06		chr11	45935191	45935490	chr11:45935191-45935490	10.5	299	2.07e-13		chr12	106217468	106217469	chr12:106217041-106217894
chr11	68876323	68876495	chr11:68876323-68876495	4.7	172	4.65e-05		chr11	76067390	76067613	chr11:76067390-76067613	7.77	223	2.16e-08		chr12	106231192	106231193	chr12:106230848-106231535
chr11	117172312	117172592	chr11:117172312-117172592	10.6	280	5.97e-11		chr11	112694773	112694941	chr11:112694773-112694941	5.07	168	8.31e-06		chr12	106239337	106239338	chr12:106239247-106239426
chr11	17111702	17111874	chr11:17111702-17111874	4.99	172	8.31e-06		chr11	3392882	3393050	chr11:3392882-3393050	4.73	168	4.65e-05		chr12	109374170	109374171	chr12:109374077-109374263
chr11	51911576	51911804	chr11:51911576-51911804	7.05	228	1.42e-17		chr11	116208422	116208590	chr11:116208422-116208590	5.74	168	7.14e-05		chr12	109571210	109571211	chr12:109571070-109571350
chr11	40547538	40547710	chr11:40547538-40547710	5.29	172	8.31e-06		chr11	75273846	75274014	chr11:75273846-75274014	5.4	168	1.36e-06		chr12	110275406	110275407	chr12:110275225-110275587
chr11	102268972	102269760	chr11:102268972-102269760	24.7	788	3.09e-21		chr11	60231640	60231808	chr11:60231640-60231808	5.74	168	3.09e-13		chr12	112259540	112259541	chr12:112259379-112259701
chr11	120128910	120129082	chr11:120128910-120129082	4.7	172	1.11e-07		chr11	99917660	99917828	chr11:99917660-99917828	6.08	168	2.07e-07		chr12	112402668	112402669	chr12:112402512-112402824
chr11	44132513	44132685	chr11:44132513-44132685	3.82	172	1.02e-05		chr11	76190746	76190914	chr11:76190746-76190914	5.07	168	8.31e-06		chr12	112501995	112501996	chr12:112501873-112502116
chr11	120434742	120435388	chr11:120434742-120435388	20.3	646	1.12e-17		chr11	61572892	61573060	chr11:61572892-61573060	5.74	168	8.32e-10		chr12	112934596	112934597	chr12:112934397-112934794
chr11	55228659	55228831	chr11:55228659-55228831	4.99	172	8.31e-06		chr11	115675788	115675956	chr11:115675788-115675956	4.73	168	1.11e-07		chr12	112994694	112994695	chr12:112994551-112994836
chr11	98792503	98792810	chr11:98792503-98792810	9.1	307	8.31e-11		chr11	117784605	117784773	chr11:117784605-117784773	6.08	168	1.61e-05		chr12	113856455	113856456	chr12:113856341-113856569
chr11	54334665	54334837	chr11:54334665-54334837	4.11	172	3.26e-09		chr11	32467381	32467549	chr11:32467381-32467549	5.74	168	7.14e-05		chr12	113890113	113890114	chr12:113890000-113890225
chr11	120093726	120093898	chr11:120093726-120093898	5.29	172	1e-08		chr11	4084213	4084381	chr11:4084213-4084381	6.75	168	3.87e-09		chr12	113891798	113891799	chr12:113891618-113891977
chr11	102994849	102995021	chr11:102994849-102995021	4.99	172	1e-08		chr11	60767394	60767562	chr11:60767394-60767562	5.4	168	8.32e-10		chr12	114100404	114100405	chr12:114100236-114100572
chr11	86572196	86572368	chr11:86572196-86572368	4.7	172	4.65e-05		chr11	77798057	77798225	chr11:77798057-77798225	5.74	168	1.36e-06		chr12	114265951	114265952	chr12:114265827-114266075
chr11	102417170	102417342	chr11:102417170-102417342	5.87	172	6.36e-11		chr11	67127282	67127509	chr11:67127282-67127509	7.43	227	4.42e-19		chr12	114266479	114266480	chr12:114266318-114266639
chr11	102443866	102444038	chr11:102443866-102444038	4.11	172	1.13e-06		chr11	97170914	97171082	chr11:97170914-97171082	5.4	168	7.14e-05		chr12	114267408	114267409	chr12:114267177-114267638
chr11	105143902	105144129	chr11:105143902-105144129	6.17	227	2.07e-07		chr11	61133514	61133682	chr11:61133514-61133682	5.74	168	7.14e-05		chr12	114300641	114300642	chr12:114300439-114300842
chr11	80022610	80022782	chr11:80022610-80022782	4.99	172	8.31e-06		chr11	112962223	112962391	chr11:112962223-112962391	4.73	168	4.65e-05		chr12	117544664	117544665	chr12:117544530-117544797
chr11	69834528	69834700	chr11:69834528-69834700	4.7	172	1.11e-07		chr11	57533177	57533446	chr11:57533177-57533446	8.11	269	6.19e-12		chr12	120628791	120628792	chr12:120628684-120628897
chr11	118216204	118216376	chr11:118216204-118216376	4.99	172	8.31e-06		chr11	61958668	61958972	chr11:61958668-61958972	10.1	304	1.82e-08		chr12	120689873	120689874	chr12:120689701-120690045
chr11	77979427	77979599	chr11:77979427-77979599	4.7	172	4.65e-05		chr11	107575681	107575924	chr11:107575681-107575924	8.44	243	5.59e-10		chr12	15652604	15652605	chr12:15652440-15652768
chr11	77993232	77993455	chr11:77993232-77993455	6.17	223	2.07e-07		chr11	46207891	46208059	chr11:46207891-46208059	5.4	168	3.09e-13		chr12	16125787	16125788	chr12:16125652-16125921
chr11	109510057	109510281	chr11:109510057-109510281	7.05	224	3.87e-09		chr11	32356178	32356346	chr11:32356178-32356346	5.74	168	8.32e-10		chr12	16843078	16843079	chr12:16842961-16843194
chr11	98635627	98635799	chr11:98635627-98635799	4.99	172	1e-08		chr11	86383971	86384272	chr11:86383971-86384272	10.5	301	5.97e-11		chr12	16857701	16857702	chr12:16857547-16857855
chr11	8345358	8345530	chr11:8345358-8345530	4.99	172	7.42e-12		chr11	53244625	53244793	chr11:53244625-53244793	5.74	168	3.09e-13		chr12	17552526	17552527	chr12:17552399-17552653
chr11	54252319	54252491	chr11:54252319-54252491	5.29	172	1e-08		chr11	103097031	103097515	chr11:103097031-103097515	23	484	1.76e-18		chr12	25388107	25388108	chr12:25387942-25388272
chr11	105529779	105529951	chr11:105529779-105529951	5.29	172	1e-08		chr11	75386700	75386928	chr11:75386700-75386928	7.43	228	1.87e-14		chr12	25528767	25528768	chr12:25528636-25528897
chr11	103127441	103127613	chr11:103127441-103127613	4.7	172	1.11e-07		chr11	100666920	100667088	chr11:100666920-100667088	7.09	168	1.87e-14		chr12	25656902	25656903	chr12:25656768-25657035
chr11	102929187	102929518	chr11:102929187-102929518	9.4	331	1.18e-11		chr11	85125958	85126126	chr11:85125958-85126126	5.07	168	1e-08		chr12	25830114	25830115	chr12:25829978-25830250
chr11	53575127	53575299	chr11:53575127-53575299	4.7	172	1.63e-10		chr11	8457214	8457382	chr11:8457214-8457382	5.74	168	1.36e-06		chr12	28059949	28059950	chr12:28059720-28060178
chr11	5421772	5421944	chr11:5421772-5421944	5.29	172	8.31e-06		chr11	69613619	69613832	chr11:69613619-69613832	6.08	213	1.61e-05		chr12	30630385	30630386	chr12:30630224-30630545
chr11	87800788	87800960	chr11:87800788-87800960	4.4	172	1.13e-06		chr11	62364320	62364488	chr11:62364320-62364488	5.4	168	7.14e-05		chr12	3110052	3110053	chr12:3109888-3110215
chr11	109721749	109721921	chr11:109721749-109721921	4.99	172	8.31e-06		chr11	120546072	120546240	chr11:120546072-120546240	6.42	168	3.4e-06		chr12	32700469	32700470	chr12:32700340-32700598
chr11	116704335	116704507	chr11:116704335-116704507	5.58	172	7.14e-05		chr11	61488889	61489057	chr11:61488889-61489057	5.4	168	7.14e-05		chr12	33867034	33867035	chr12:33866862-33867206
chr11	114586482	114586654	chr11:114586482-114586654	5.29	172	8.31e-06		chr11	31563183	31563474	chr11:31563183-31563474	8.44	291	6.48e-13		chr12	34010509	34010510	chr12:34010397-34010620
chr11	90112129	90112301	chr11:90112129-90112301	4.7	172	1.63e-10		chr11	103973737	103973905	chr11:103973737-103973905	5.4	168	8.32e-10		chr12	36235177	36235178	chr12:36235021-36235333
chr11	60351161	60351333	chr11:60351161-60351333	5.29	172	1e-08		chr11	69714283	69714451	chr11:69714283-69714451	5.4	168	8.32e-10		chr12	40924320	40924321	chr12:40924185-40924454
chr11	86922765	86922990	chr11:86922765-86922990	7.34	225	1.24e-07		chr11	114572907	114573075	chr11:114572907-114573075	5.74	168	7.14e-05		chr12	4285439	4285440	chr12:4285281-4285596
chr11	77599107	77599279	chr11:77599107-77599279	4.99	172	8.31e-06		chr11	86718835	86719056	chr11:86718835-86719056	6.42	221	3.4e-06		chr12	45445304	45445305	chr12:45445167-45445440
chr11	104411417	104411589	chr11:104411417-104411589	4.7	172	1.11e-07		chr11	84106115	84106283	chr11:84106115-84106283	4.73	168	4.65e-05		chr12	4715969	4715970	chr12:4715870-4716068
chr11	102091670	102091895	chr11:102091670-102091895	5.29	225	8.31e-06		chr11	69733846	69734058	chr11:69733846-69734058	8.44	212	3.18e-18		chr12	53958474	53958475	chr12:53958361-53958586
chr11	60264103	60264541	chr11:60264103-60264541	12.3	438	3.53e-14		chr11	6380526	6380694	chr11:6380526-6380694	5.4	168	7.14e-05		chr12	53993678	53993679	chr12:53993517-53993839
chr11	102466281	102466453	chr11:102466281-102466453	4.7	172	1.11e-07		chr11	4597495	4597983	chr11:4597495-4597983	16.9	488	5.59e-13		chr12	54403295	54403296	chr12:54403175-54403414
chr11	102978482	102978654	chr11:102978482-102978654	4.99	172	8.31e-06		chr11	102418676	102418844	chr11:102418676-102418844	4.73	168	4.65e-05		chr12	55361588	55361589	chr12:55361492-55361684
chr11	80334658	80334896	chr11:80334658-80334896	5.58	238	8.32e-10		chr11	59041028	59041196	chr11:59041028-59041196	6.08	168	6.36e-11		chr12	55414645	55414646	chr12:55414430-55414859
chr11	120952295	120952467	chr11:120952295-120952467	5.58	172	7.14e-05		chr11	114790837	114791005	chr11:114790837-114791005	5.07	168	8.31e-06		chr12	55936100	55936101	chr12:55935909-55936291
chr11	100334187	100334359	chr11:100334187-100334359	4.99	172	8.31e-06		chr11	95277286	95277454	chr11:95277286-95277454	4.73	168	4.65e-05		chr12	55960740	55960741	chr12:55960587-55960893
chr11	102159332	102159504	chr11:102159332-102159504	3.82	172	1.02e-05		chr11	54252503	54252671	chr11:54252503-54252671	5.74	168	7.14e-05		chr12	56548287	56548288	chr12:56548145-56548429
chr11	106352550	106352722	chr11:106352550-106352722	4.7	172	1.11e-07		chr11	120211028	120211196	chr11:120211028-120211196	5.07	168	7.42e-12		chr12	71781189	71781190	chr12:71781045-71781332
chr11	117157477	117157649	chr11:117157477-117157649	4.7	172	4.65e-05		chr11	101814471	101814639	chr11:101814471-101814639	5.07	168	1e-08		chr12	71813779	71813780	chr12:71813617-71813940
chr11	77303391	77303563	chr11:77303391-77303563	4.7	172	4.65e-05		chr11	51307785	51307953	chr11:51307785-51307953	5.07	168	1e-08		chr12	72682000	72682001	chr12:72681888-72682112
chr11	104987889	104988115	chr11:104987889-104988115	6.17	226	1.61e-05		chr11	62928491	62929039	chr11:62928491-62929039	23.6	548	2.9e-18		chr12	72988207	72988208	chr12:72988027-72988386
chr11	5281379	5281551	chr11:5281379-5281551	5.87	172	1.61e-05		chr11	69804571	69804739	chr11:69804571-69804739	5.4	168	3.09e-13		chr12	74132520	74132521	chr12:74132404-74132635
chr11	101412994	101413166	chr11:101412994-101413166	5.58	172	8.32e-10		chr11	53881309	53881477	chr11:53881309-53881477	5.74	168	8.32e-10		chr12	74311663	74311664	chr12:74311480-74311846
chr11	120534781	120535000	chr11:120534781-120535000	7.05	219	3.87e-09		chr11	75041333	75041501	chr11:75041333-75041501	5.74	168	8.32e-10		chr12	74343146	74343147	chr12:74342981-74343311
chr11	112836294	112836466	chr11:112836294-112836466	5.58	172	7.14e-05		chr11	68532710	68532878	chr11:68532710-68532878	5.4	168	7.14e-05		chr12	74456535	74456536	chr12:74456349-74456721
chr11	66351445	66351617	chr11:66351445-66351617	4.7	172	1.11e-07		chr11	95229918	95230086	chr11:95229918-95230086	4.73	168	1.11e-07		chr12	74563315	74563316	chr12:74563102-74563527
chr11	102262411	102262583	chr11:102262411-102262583	4.7	172	4.65e-05		chr11	117307062	117307230	chr11:117307062-117307230	5.4	168	7.14e-05		chr12	74577616	74577617	chr12:74577257-74577974
chr11	50191730	50191902	chr11:50191730-50191902	4.99	172	1e-08		chr11	118183371	118183745	chr11:118183371-118183745	14.9	374	1.76e-19		chr12	74880762	74880763	chr12:74880634-74880889
chr11	3759558	3759730	chr11:3759558-3759730	4.7	172	4.65e-05		chr11	21873675	21873843	chr11:21873675-21873843	6.42	168	4.52e-12		chr12	75905231	75905232	chr12:75904972-75905489
chr11	84682742	84682914	chr11:84682742-84682914	4.4	172	1.13e-06		chr11	74537358	74537526	chr11:74537358-74537526	5.4	168	1.36e-06		chr12	76770146	76770147	chr12:76770039-76770252
chr11	100237399	100237571	chr11:100237399-100237571	4.4	172	1.13e-06		chr11	20642105	20642273	chr11:20642105-20642273	4.73	168	1.11e-07		chr12	80145903	80145904	chr12:80145805-80146001
chr11	101325190	101325362	chr11:101325190-101325362	4.7	172	4.65e-05		chr11	76211463	76211631	chr11:76211463-76211631	4.73	168	4.65e-05		chr12	80612902	80612903	chr12:80612745-80613058
chr11	60541002	60541174	chr11:60541002-60541174	5.29	172	1e-08		chr11	11744712	11744880	chr11:11744712-11744880	5.74	168	1.36e-06		chr12	80707532	80707533	chr12:80707418-80707646
chr11	116977311	116977483	chr11:116977311-116977483	4.7	172	4.65e-05		chr11	97520656	97520824	chr11:97520656-97520824	5.07	168	8.31e-06		chr12	81006950	81006951	chr12:81006820-81007079
chr11	101519383	101519555	chr11:101519383-101519555	4.7	172	1.11e-07		chr11	77978192	77978360	chr11:77978192-77978360	5.74	168	7.14e-05		chr12	81007491	81007492	chr12:81007257-81007725
chr12	73088177	73088349	chr12:73088177-73088349	7.34	172	4.89e-06		chr11	116942591	116943375	chr11:116942591-116943375	27.7	784	2.37e-26		chr12	81050425	81050426	chr12:81050339-81050510
chr12	80023156	80023328	chr12:80023156-80023328	7.93	172	2.16e-08		chr11	51502418	51502586	chr11:51502418-51502586	5.4	168	7.14e-05		chr12	81224489	81224490	chr12:81224214-81224763
chr12	111934884	111935056	chr12:111934884-111935056	7.34	172	1.24e-07		chr11	83112155	83112373	chr11:83112155-83112373	7.77	218	1.09e-15		chr12	81980438	81980439	chr12:81980254-81980621
chr12	52809904	52810169	chr12:52809904-52810169	8.81	265	3.18e-18		chr11	57729873	57730041	chr11:57729873-57730041	5.74	168	8.32e-10		chr12	81988175	81988176	chr12:81988044-81988305
chr12	73186177	73186349	chr12:73186177-73186349	6.17	172	1.61e-05		chr11	89717828	89717996	chr11:89717828-89717996	5.07	168	1e-08		chr12	82345822	82345823	chr12:82345527-82346116
chr12	100544527	100544699	chr12:100544527-100544699	7.05	172	3.87e-09		chr11	120012052	120012220	chr11:120012052-120012220	5.4	168	1.36e-06		chr12	82754600	82754601	chr12:82754490-82754710
chr12	88225435	88225652	chr12:88225435-88225652	7.64	217	5.61e-11		chr11	97049990	97050158	chr11:97049990-97050158	4.73	168	4.65e-05		chr12	83372611	83372612	chr12:83372460-83372761
chr12	86115349	86115521	chr12:86115349-86115521	7.05	172	6.7e-07		chr11	4997825	4997993	chr11:4997825-4997993	4.73	168	1.11e-07		chr12	83423828	83423829	chr12:83423709-83423946
chr12	55798263	55798435	chr12:55798263-55798435	7.34	172	4.89e-06		chr11	102995984	102996152	chr11:102995984-102996152	4.05	168	1.13e-06		chr12	83488898	83488899	chr12:83488788-83489007
chr12	96624048	96624264	chr12:96624048-96624264	7.05	216	3.87e-09		chr11	120685690	120685858	chr11:120685690-120685858	4.73	168	4.65e-05		chr12	8452365	8452366	chr12:8452208-8452521
chr12	77573024	77573241	chr12:77573024-77573241	6.17	217	6.36e-11		chr11	7309032	7309302	chr11:7309032-7309302	7.43	270	1.87e-14		chr12	8457037	8457038	chr12:8456845-8457229
chr12	40487882	40488054	chr12:40487882-40488054	6.17	172	1.61e-05		chr11	53574584	53574752	chr11:53574584-53574752	4.73	168	4.65e-05		chr12	8457635	8457636	chr12:8457465-8457805
chr12	72116347	72116519	chr12:72116347-72116519	5.58	172	7.14e-05		chr11	70053421	70053589	chr11:70053421-70053589	4.73	168	1.11e-07		chr12	85189996	85189997	chr12:85189809-85190183
chr12	73081237	73081409	chr12:73081237-73081409	5.87	172	6.36e-11		chr11	58967803	58967971	chr11:58967803-58967971	5.4	168	3.09e-13		chr12	86160421	86160422	chr12:86160169-86160672
chr12	89496114	89496331	chr12:89496114-89496331	6.46	217	3.4e-06		chr11	98802305	98802567	chr11:98802305-98802567	8.78	262	5.59e-10		chr12	86265471	86265472	chr12:86265362-86265579
chr12	87432320	87432492	chr12:87432320-87432492	5.29	172	8.31e-06		chr11	31464379	31464547	chr11:31464379-31464547	5.07	168	1e-08		chr12	86462922	86462923	chr12:86462742-86463102
chr12	8478219	8478391	chr12:8478219-8478391	5.29	172	8.31e-06		chr11	115235799	115235967	chr11:115235799-115235967	5.74	168	7.14e-05		chr12	86568326	86568327	chr12:86567962-86568690
chr12	16028387	16028637	chr12:16028387-16028637	6.75	250	3.87e-09		chr11	20377077	20377245	chr11:20377077-20377245	4.73	168	4.65e-05		chr12	86838958	86838959	chr12:86838687-86839229
chr12	81913206	81913378	chr12:81913206-81913378	5.87	172	1.61e-05		chr11	121301396	121301564	chr11:121301396-121301564	5.4	168	8.32e-10		chr12	86910994	86910995	chr12:86910738-86911249
chr12	79327028	79327200	chr12:79327028-79327200	5.29	172	8.31e-06		chr11	50253215	50253383	chr11:50253215-50253383	4.73	168	4.65e-05		chr12	86945830	86945831	chr12:86945706-86945954
chr12	15818623	15818795	chr12:15818623-15818795	5.58	172	3.09e-13		chr11	11839641	11839809	chr11:11839641-11839809	4.73	168	1.11e-07		chr12	87377449	87377450	chr12:87377225-87377672
chr12	55383683	55383855	chr12:55383683-55383855	5.58	172	3.09e-13		chr11	4128539	4128793	chr11:4128539-4128793	8.78	254	5.16e-08		chr12	88145410	88145411	chr12:88145244-88145575
chr12	101825539	101825711	chr12:101825539-101825711	6.75	172	3.87e-09		chr11	45839822	45839990	chr11:45839822-45839990	5.4	168	1.36e-06		chr12	88237441	88237442	chr12:88237309-88237573
chr12	80397767	80397939	chr12:80397767-80397939	5.58	172	7.14e-05		chr11	69833940	69834108	chr11:69833940-69834108	4.39	168	1.13e-06		chr12	88239143	88239144	chr12:88239012-88239274
chr12	53705906	53706078	chr12:53705906-53706078	5.58	172	8.32e-10		chr11	121277440	121277608	chr11:121277440-121277608	5.4	168	1.36e-06		chr12	89453260	89453261	chr12:89453140-89453379
chr12	53704324	53704496	chr12:53704324-53704496	4.99	172	8.31e-06		chr11	22220539	22220707	chr11:22220539-22220707	4.73	168	4.65e-05		chr12	91069021	91069022	chr12:91068864-91069177
chr12	112078919	112079091	chr12:112078919-112079091	4.7	172	1.11e-07		chr11	100700293	100700461	chr11:100700293-100700461	4.73	168	4.65e-05		chr12	91983415	91983416	chr12:91983260-91983569
chr12	77628700	77628872	chr12:77628700-77628872	4.99	172	8.31e-06		chr11	59126854	59127111	chr11:59126854-59127111	8.44	257	5.59e-10		chr12	92306902	92306903	chr12:92306786-92307017
chr12	112942703	112942875	chr12:112942703-112942875	4.99	172	8.31e-06		chr11	119795612	119795780	chr11:119795612-119795780	6.08	168	1.61e-05		chr12	92984584	92984585	chr12:92984417-92984751
chr12	86912458	86912732	chr12:86912458-86912732	8.52	274	5.16e-08		chr11	115818694	115818862	chr11:115818694-115818862	5.74	168	1.36e-06		chr12	93024953	93024954	chr12:93024799-93025106
chr12	100580956	100581128	chr12:100580956-100581128	5.58	172	1.36e-06		chr11	120166890	120167058	chr11:120166890-120167058	4.73	168	4.65e-05		chr12	95309512	95309513	chr12:95309403-95309621
chr12	85490529	85490701	chr12:85490529-85490701	5.29	172	7.42e-12		chr11	108661627	108661795	chr11:108661627-108661795	4.73	168	1.11e-07		chr12	95996685	95996686	chr12:95996594-95996775
chr12	53704923	53705139	chr12:53704923-53705139	6.17	216	6.36e-11		chr11	101285835	101286280	chr11:101285835-101286280	11.5	445	3.07e-15		chr12	96939235	96939236	chr12:96939148-96939321
chr12	30623559	30623731	chr12:30623559-30623731	4.99	172	8.31e-06		chr11	84684417	84684585	chr11:84684417-84684585	5.74	168	7.14e-05		chr12	96972468	96972469	chr12:96972316-96972620
chr12	88233109	88233281	chr12:88233109-88233281	5.87	172	2.07e-07		chr11	110735919	110736087	chr11:110735919-110736087	5.07	168	7.42e-12		chr12	9905398	9905399	chr12:9905257-9905538
chr12	91040474	91040646	chr12:91040474-91040646	5.29	172	7.42e-12		chr11	81825338	81825506	chr11:81825338-81825506	4.73	168	1.11e-07		chr12	9948807	9948808	chr12:9948693-9948920
chr12	55304396	55304568	chr12:55304396-55304568	4.99	172	8.31e-06		chr11	96698515	96698817	chr11:96698515-96698817	11.1	302	1.57e-12		chr13	100029712	100029713	chr13:100029510-100029913
chr12	119540236	119540408	chr12:119540236-119540408	5.29	172	8.31e-06		chr11	53635019	53635187	chr11:53635019-53635187	6.75	168	6.7e-07		chr13	100074645	100074646	chr13:100074481-100074809
chr12	82046212	82046384	chr12:82046212-82046384	5.58	172	7.14e-05		chr11	79529910	79530078	chr11:79529910-79530078	5.07	168	1e-08		chr13	100137886	100137887	chr13:100137768-100138003
chr12	91069598	91069770	chr12:91069598-91069770	4.99	172	1e-08		chr11	94987785	94988069	chr11:94987785-94988069	10.8	284	2.48e-08		chr13	100242167	100242168	chr13:100242040-100242294
chr12	100580430	100580602	chr12:100580430-100580602	5.29	172	1e-08		chr11	114530816	114530984	chr11:114530816-114530984	4.73	168	1.11e-07		chr13	100655815	100655816	chr13:100655681-100655949
chr12	52928161	52928333	chr12:52928161-52928333	4.7	172	1.63e-10		chr11	32451772	32451940	chr11:32451772-32451940	6.75	168	3.87e-09		chr13	101931984	101931985	chr13:101931869-101932099
chr12	25393185	25393401	chr12:25393185-25393401	8.81	216	6.48e-13		chr11	115138050	115138218	chr11:115138050-115138218	4.73	168	1.11e-07		chr13	102766234	102766235	chr13:102765987-102766481
chr12	105653829	105654001	chr12:105653829-105654001	5.58	172	1.36e-06		chr11	43494865	43495033	chr11:43494865-43495033	4.39	168	1.13e-06		chr13	103122567	103122568	chr13:103122458-103122675
chr12	87441830	87442002	chr12:87441830-87442002	4.7	172	4.65e-05		chr11	103097765	103097933	chr11:103097765-103097933	5.07	168	1e-08		chr13	103686233	103686234	chr13:103686073-103686392
chr12	113047863	113048035	chr12:113047863-113048035	4.99	172	8.31e-06		chr11	77326030	77326254	chr11:77326030-77326254	6.75	224	6.7e-07		chr13	104081387	104081388	chr13:104081208-104081566
chr12	16877703	16877875	chr12:16877703-16877875	5.87	172	1.61e-05		chr11	106535920	106536152	chr11:106535920-106536152	6.75	232	6.7e-07		chr13	104460949	104460950	chr13:104460814-104461084
chr12	109417181	109417419	chr12:109417181-109417419	6.46	238	2.93e-08		chr11	99847236	99847470	chr11:99847236-99847470	7.09	234	1.87e-14		chr13	105289917	105289918	chr13:105289782-105290051
chr12	101963044	101963216	chr12:101963044-101963216	5.29	172	8.31e-06		chr11	100773710	100773878	chr11:100773710-100773878	5.4	168	7.14e-05		chr13	10636314	10636315	chr13:10636196-10636432
chr12	79963054	79963226	chr12:79963054-79963226	6.46	172	3.4e-06		chr11	77621829	77621997	chr11:77621829-77621997	4.73	168	4.65e-05		chr13	107868363	107868364	chr13:107868231-107868495
chr12	109572870	109573042	chr12:109572870-109573042	5.29	172	8.31e-06		chr11	54070664	54070832	chr11:54070664-54070832	5.4	168	1.36e-06		chr13	107885133	107885134	chr13:107884992-107885273
chr12	53948898	53949070	chr12:53948898-53949070	5.29	172	8.31e-06		chr11	121364322	121364490	chr11:121364322-121364490	5.74	168	7.14e-05		chr13	110814811	110814812	chr13:110814639-110814983
chr12	33639105	33639277	chr12:33639105-33639277	5.29	172	8.31e-06		chr11	97749899	97750127	chr11:97749899-97750127	7.43	228	4.8e-10		chr13	111332748	111332749	chr13:111332202-111333294
chr12	99985843	99986015	chr12:99985843-99986015	5.58	172	8.32e-10		chr11	96841468	96841636	chr11:96841468-96841636	6.08	168	1.61e-05		chr13	111434063	111434064	chr13:111433968-111434157
chr12	56567434	56567606	chr12:56567434-56567606	5.29	172	7.42e-12		chr11	106782748	106782916	chr11:106782748-106782916	5.07	168	1e-08		chr13	113564437	113564438	chr13:113564281-113564592
chr12	66174732	66174904	chr12:66174732-66174904	5.58	172	7.14e-05		chr11	20137529	20137697	chr11:20137529-20137697	6.08	168	6.36e-11		chr13	113614372	113614373	chr13:113614123-113614620
chr12	33504495	33504723	chr12:33504495-33504723	7.34	228	4.8e-10		chr11	69795465	69795749	chr11:69795465-69795749	8.11	284	2.48e-07		chr13	114244957	114244958	chr13:114244830-114245084
chr12	81213639	81213811	chr12:81213639-81213811	4.99	172	1e-08		chr11	77327012	77327180	chr11:77327012-77327180	4.39	168	1.13e-06		chr13	115278682	115278683	chr13:115278492-115278872
chr12	99984866	99985038	chr12:99984866-99985038	5.58	172	7.14e-05		chr11	86391447	86391615	chr11:86391447-86391615	5.07	168	8.31e-06		chr13	117837545	117837546	chr13:117837386-117837703
chr12	35997981	35998153	chr12:35997981-35998153	5.58	172	1.36e-06		chr11	20531904	20532072	chr11:20531904-20532072	4.73	168	4.65e-05		chr13	12404525	12404526	chr13:12404387-12404662
chr12	73863305	73863477	chr12:73863305-73863477	4.4	172	3.26e-09		chr11	118211532	118211700	chr11:118211532-118211700	5.4	168	8.32e-10		chr13	15590386	15590387	chr13:15590212-15590559
chr12	72012034	72012206	chr12:72012034-72012206	4.99	172	8.31e-06		chr11	102156954	102157122	chr11:102156954-102157122	5.74	168	7.14e-05		chr13	17696700	17696701	chr13:17696557-17696842
chr12	111933717	111934512	chr12:111933717-111934512	21.1	795	4.15e-19		chr11	3809921	3810089	chr11:3809921-3810089	5.74	168	1.36e-06		chr13	23350705	23350706	chr13:23350594-23350816
chr12	83348702	83348874	chr12:83348702-83348874	4.99	172	8.31e-06		chr11	97753175	97753407	chr11:97753175-97753407	7.43	232	1.24e-07		chr13	23464518	23464519	chr13:23464331-23464704
chr12	114240902	114241074	chr12:114240902-114241074	4.7	172	1.63e-10		chr11	98671241	98671409	chr11:98671241-98671409	5.74	168	7.14e-05		chr13	24008196	24008197	chr13:24008091-24008300
chr12	113826211	113826383	chr12:113826211-113826383	4.4	172	1.13e-06		chr11	97564768	97564936	chr11:97564768-97564936	5.4	168	7.14e-05		chr13	24434153	24434154	chr13:24434015-24434291
chr12	113089691	113089863	chr12:113089691-113089863	4.99	172	1e-08		chr11	53880466	53880634	chr11:53880466-53880634	5.4	168	1.36e-06		chr13	24484703	24484704	chr13:24484557-24484849
chr12	17551886	17552058	chr12:17551886-17552058	5.29	172	7.42e-12		chr11	61021181	61021349	chr11:61021181-61021349	5.07	168	8.31e-06		chr13	24597850	24597851	chr13:24597641-24598058
chr12	60112378	60112550	chr12:60112378-60112550	4.7	172	4.65e-05		chr11	20640762	20640930	chr11:20640762-20640930	5.74	168	8.32e-10		chr13	24657225	24657226	chr13:24657048-24657401
chr12	96931950	96932122	chr12:96931950-96932122	4.99	172	1e-08		chr11	70471233	70471401	chr11:70471233-70471401	4.73	168	4.65e-05		chr13	24738417	24738418	chr13:24738280-24738553
chr12	75955373	75955545	chr12:75955373-75955545	4.7	172	4.65e-05		chr11	30187934	30188102	chr11:30187934-30188102	4.73	168	4.65e-05		chr13	27003202	27003203	chr13:27003081-27003323
chr12	73795482	73795654	chr12:73795482-73795654	4.99	172	7.42e-12		chr11	66831310	66831573	chr11:66831310-66831573	9.12	263	1.02e-08		chr13	27894842	27894843	chr13:27894729-27894954
chr12	82780489	82780661	chr12:82780489-82780661	4.11	172	3.26e-09		chr11	60748821	60748989	chr11:60748821-60748989	5.4	168	7.14e-05		chr13	28509875	28509876	chr13:28509744-28510006
chr12	119808129	119808301	chr12:119808129-119808301	5.29	172	1e-08		chr11	68911350	68911518	chr11:68911350-68911518	5.07	168	1e-08		chr13	28721875	28721876	chr13:28721731-28722019
chr12	111936726	111936898	chr12:111936726-111936898	4.4	172	1.13e-06		chr11	97606818	97606986	chr11:97606818-97606986	6.75	168	3.87e-09		chr13	28765713	28765714	chr13:28765587-28765839
chr12	111976579	111976751	chr12:111976579-111976751	4.99	172	8.31e-06		chr11	32988355	32988523	chr11:32988355-32988523	4.73	168	4.65e-05		chr13	28810712	28810713	chr13:28810392-28811031
chr12	103195807	103195979	chr12:103195807-103195979	4.7	172	1.11e-07		chr11	43363357	43363525	chr11:43363357-43363525	4.73	168	1.63e-10		chr13	28904070	28904071	chr13:28903916-28904224
chr12	55299407	55299579	chr12:55299407-55299579	4.7	172	4.65e-05		chr11	77594791	77594959	chr11:77594791-77594959	5.07	168	8.31e-06		chr13	29050226	29050227	chr13:29050140-29050311
chr12	33638246	33638466	chr12:33638246-33638466	5.29	220	1e-08		chr11	75359707	75359875	chr11:75359707-75359875	4.73	168	4.65e-05		chr13	29254470	29254471	chr13:29254262-29254678
chr12	29502337	29502579	chr12:29502337-29502579	7.34	242	1.87e-14		chr11	106078422	106078590	chr11:106078422-106078590	5.4	168	1.36e-06		chr13	29387206	29387207	chr13:29387080-29387331
chr12	73187617	73187789	chr12:73187617-73187789	5.29	172	8.31e-06		chr11	78363116	78363284	chr11:78363116-78363284	5.07	168	8.31e-06		chr13	29702474	29702475	chr13:29702269-29702679
chr12	73775662	73775834	chr12:73775662-73775834	4.99	172	8.31e-06		chr11	115367988	115368156	chr11:115367988-115368156	4.39	168	1.13e-06		chr13	29851751	29851752	chr13:29851657-29851845
chr12	40925040	40925212	chr12:40925040-40925212	4.7	172	4.65e-05		chr11	107962875	107963184	chr11:107962875-107963184	13.5	309	4.28e-20		chr13	30078388	30078389	chr13:30078281-30078495
chr12	53925865	53926037	chr12:53925865-53926037	4.99	172	1e-08		chr11	67857758	67857926	chr11:67857758-67857926	6.08	168	1.19e-14		chr13	30278542	30278543	chr13:30278430-30278654
chr12	8779461	8779633	chr12:8779461-8779633	4.7	172	4.65e-05		chr11	43747120	43747288	chr11:43747120-43747288	5.74	168	8.32e-10		chr13	30345890	30345891	chr13:30345701-30346079
chr12	101121983	101122155	chr12:101121983-101122155	5.58	172	7.14e-05		chr11	51077359	51077527	chr11:51077359-51077527	4.39	168	1.13e-06		chr13	32271967	32271968	chr13:32271813-32272121
chr12	81670623	81670863	chr12:81670623-81670863	6.17	240	6.36e-11		chr11	98729096	98729264	chr11:98729096-98729264	4.39	168	3.26e-09		chr13	32867808	32867809	chr13:32867664-32867951
chr12	74504949	74505121	chr12:74504949-74505121	4.7	172	4.65e-05		chr11	98643703	98643871	chr11:98643703-98643871	5.07	168	8.31e-06		chr13	32868519	32868520	chr13:32868226-32868812
chr12	17324943	17325115	chr12:17324943-17325115	4.11	172	1.13e-06		chr11	18863559	18863727	chr11:18863559-18863727	6.42	168	2.93e-08		chr13	33021127	33021128	chr13:33020961-33021292
chr12	86114438	86114610	chr12:86114438-86114610	4.7	172	4.65e-05		chr11	68736966	68737134	chr11:68736966-68737134	5.07	168	1e-08		chr13	33205097	33205098	chr13:33204938-33205255
chr12	81215667	81215839	chr12:81215667-81215839	4.7	172	4.65e-05		chr11	102173789	102173957	chr11:102173789-102173957	4.39	168	1.13e-06		chr13	3372646	3372647	chr13:3372560-3372731
chr12	4557220	4557392	chr12:4557220-4557392	4.7	172	4.65e-05		chr11	4537721	4537889	chr11:4537721-4537889	5.4	168	7.14e-05		chr13	34148653	34148654	chr13:34148556-34148750
chr12	114178716	114178888	chr12:114178716-114178888	4.7	172	1.63e-10		chr11	72767362	72767530	chr11:72767362-72767530	6.75	168	6.7e-07		chr13	34203037	34203038	chr13:34202899-34203175
chr12	114270934	114271106	chr12:114270934-114271106	5.29	172	8.31e-06		chr11	82715526	82715694	chr11:82715526-82715694	5.4	168	3.09e-13		chr13	34223674	34223675	chr13:34223537-34223810
chr12	32634844	32635016	chr12:32634844-32635016	5.58	172	7.14e-05		chr11	62094401	62094569	chr11:62094401-62094569	5.07	168	1e-08		chr13	34688918	34688919	chr13:34688780-34689056
chr12	106216694	106216866	chr12:106216694-106216866	4.7	172	4.65e-05		chr11	106055151	106055319	chr11:106055151-106055319	6.75	168	3.87e-09		chr13	36558712	36558713	chr13:36558582-36558842
chr12	74561156	74561328	chr12:74561156-74561328	4.7	172	4.65e-05		chr11	70704195	70704421	chr11:70704195-70704421	8.11	226	3.57e-09		chr13	37113642	37113643	chr13:37113423-37113860
chr12	102221783	102221955	chr12:102221783-102221955	4.99	172	1e-08		chr11	77969835	77970078	chr11:77969835-77970078	10.1	243	5.53e-16		chr13	37551129	37551130	chr13:37550997-37551261
chr12	100574788	100574960	chr12:100574788-100574960	4.11	172	3.26e-09		chr11	116000448	116000616	chr11:116000448-116000616	4.73	168	4.65e-05		chr13	37680870	37680871	chr13:37680690-37681050
chr12	101514050	101514222	chr12:101514050-101514222	4.11	172	3.26e-09		chr11	121558647	121558871	chr11:121558647-121558871	6.08	224	2.07e-07		chr13	37758612	37758613	chr13:37758310-37758913
chr13	69674218	69674390	chr13:69674218-69674390	5.29	172	1e-08		chr12	112040188	112040446	chr12:112040188-112040446	13.5	258	2.56e-12		chr13	37772963	37772964	chr13:37772845-37773081
chr13	5073956	5074128	chr13:5073956-5074128	4.99	172	1e-08		chr12	74891769	74891980	chr12:74891769-74891980	11.1	211	3.07e-15		chr13	37784110	37784111	chr13:37783954-37784265
chr13	54891386	54891704	chr13:54891386-54891704	9.98	318	1.6e-12		chr12	114261408	114261624	chr12:114261408-114261624	9.79	216	1.82e-08		chr13	41462761	41462762	chr13:41462577-41462945
chr13	49060828	49061000	chr13:49060828-49061000	4.4	172	1.13e-06		chr12	85483271	85483536	chr12:85483271-85483536	14.2	265	4.85e-12		chr13	41497258	41497259	chr13:41497133-41497382
chr13	14705736	14705908	chr13:14705736-14705908	4.7	172	4.65e-05		chr12	111753980	111754288	chr12:111753980-111754288	14.9	308	1.06e-16		chr13	41500530	41500531	chr13:41500431-41500628
chr13	63533091	63533263	chr13:63533091-63533263	4.99	172	8.31e-06		chr12	114176244	114176461	chr12:114176244-114176461	9.12	217	8.31e-11		chr13	41641745	41641746	chr13:41641590-41641899
chr13	41090009	41090288	chr13:41090009-41090288	10.3	279	4.79e-17		chr12	87133966	87134188	chr12:87133966-87134188	10.5	222	5.97e-11		chr13	41758220	41758221	chr13:41758080-41758360
chr13	30136749	30136921	chr13:30136749-30136921	6.17	172	1.61e-05		chr12	74211601	74211769	chr12:74211601-74211769	9.12	168	8.31e-11		chr13	42549204	42549205	chr13:42549006-42549402
chr13	100552188	100552409	chr13:100552188-100552409	7.34	221	4.42e-19		chr12	117633848	117634016	chr12:117633848-117634016	9.12	168	8.31e-11		chr13	43621493	43621494	chr13:43621359-43621627
chr13	56177399	56177571	chr13:56177399-56177571	6.75	172	3e-13		chr12	82889686	82889897	chr12:82889686-82889897	10.1	211	1.29e-28		chr13	44636963	44636964	chr13:44636794-44637132
chr13	98159338	98159510	chr13:98159338-98159510	7.05	172	3.87e-09		chr12	55544386	55544599	chr12:55544386-55544599	10.1	213	5.53e-16		chr13	45565102	45565103	chr13:45564833-45565371
chr13	93380736	93380954	chr13:93380736-93380954	7.64	218	5.61e-11		chr12	52805008	52805220	chr12:52805008-52805220	9.12	212	1.02e-08		chr13	45609183	45609184	chr13:45609060-45609305
chr13	113273284	113273506	chr13:113273284-113273506	8.52	222	5.16e-08		chr12	74468711	74468879	chr12:74468711-74468879	8.11	168	2.48e-07		chr13	46383333	46383334	chr13:46383153-46383512
chr13	108833985	108834157	chr13:108833985-108834157	6.46	172	3.4e-06		chr12	74261383	74261713	chr12:74261383-74261713	13.8	330	4.52e-15		chr13	46618377	46618378	chr13:46618226-46618527
chr13	21802048	21802272	chr13:21802048-21802272	7.05	224	6.7e-07		chr12	17754110	17754278	chr12:17754110-17754278	7.09	168	4.89e-06		chr13	46629703	46629704	chr13:46629480-46629925
chr13	64253182	64253354	chr13:64253182-64253354	5.87	172	2.07e-07		chr12	106142437	106142605	chr12:106142437-106142605	7.43	168	4.89e-06		chr13	46706681	46706682	chr13:46706512-46706850
chr13	112278933	112279448	chr13:112278933-112279448	14.7	515	1.76e-19		chr12	74263973	74264229	chr12:74263973-74264229	9.12	256	3.45e-07		chr13	46715216	46715217	chr13:46714920-46715512
chr13	41096419	41096591	chr13:41096419-41096591	6.46	172	4.52e-12		chr12	25875343	25875557	chr12:25875343-25875557	8.44	214	5.16e-08		chr13	46724996	46724997	chr13:46724847-46725144
chr13	105311835	105312007	chr13:105311835-105312007	4.99	172	1e-08		chr12	100549613	100549915	chr12:100549613-100549915	12.8	302	4.3e-32		chr13	47273783	47273784	chr13:47273684-47273881
chr13	42146742	42146958	chr13:42146742-42146958	6.17	216	1.19e-14		chr12	15395431	15395695	chr12:15395431-15395695	11.5	264	3.17e-19		chr13	49115769	49115770	chr13:49115646-49115891
chr13	45484593	45484862	chr13:45484593-45484862	8.22	269	2.48e-07		chr12	54051903	54052071	chr12:54051903-54052071	7.09	168	4.89e-06		chr13	49444996	49444997	chr13:49444846-49445146
chr13	94074089	94074261	chr13:94074089-94074261	6.46	172	3.4e-06		chr12	55381572	55381740	chr12:55381572-55381740	6.42	168	3.4e-06		chr13	49453227	49453228	chr13:49453132-49453321
chr13	100122942	100123114	chr13:100122942-100123114	5.58	172	1.36e-06		chr12	9919215	9919383	chr12:9919215-9919383	7.77	168	1.09e-15		chr13	49457797	49457798	chr13:49457570-49458023
chr13	36458355	36458588	chr13:36458355-36458588	7.93	233	5.61e-11		chr12	55394357	55394569	chr12:55394357-55394569	8.11	212	3.57e-09		chr13	49580911	49580912	chr13:49580773-49581049
chr13	37600825	37600997	chr13:37600825-37600997	5.58	172	7.14e-05		chr12	92942224	92942392	chr12:92942224-92942392	7.77	168	1.13e-06		chr13	51293738	51293739	chr13:51293622-51293854
chr13	58230061	58230233	chr13:58230061-58230233	5.87	172	6.36e-11		chr12	85539035	85539336	chr12:85539035-85539336	12.2	301	5.6e-12		chr13	51410078	51410079	chr13:51409920-51410235
chr13	114359935	114360150	chr13:114359935-114360150	6.17	215	6.36e-11		chr12	68160438	68160606	chr12:68160438-68160606	8.78	168	6.48e-13		chr13	51930796	51930797	chr13:51930687-51930904
chr13	96221665	96221837	chr13:96221665-96221837	5.58	172	8.32e-10		chr12	71757985	71758153	chr12:71757985-71758153	7.43	168	4.89e-06		chr13	51976996	51976997	chr13:51976766-51977226
chr13	5863505	5863677	chr13:5863505-5863677	5.58	172	1.36e-06		chr12	110094559	110094727	chr12:110094559-110094727	7.43	168	1.24e-07		chr13	52016056	52016057	chr13:52015935-52016176
chr13	55207170	55207342	chr13:55207170-55207342	5.29	172	8.31e-06		chr12	113892404	113892572	chr12:113892404-113892572	6.75	168	1.42e-17		chr13	52068442	52068443	chr13:52068330-52068553
chr13	51056361	51056533	chr13:51056361-51056533	5.87	172	2.07e-07		chr12	36195430	36195647	chr12:36195430-36195647	7.43	217	4.8e-10		chr13	52071475	52071476	chr13:52071253-52071697
chr13	108679156	108679328	chr13:108679156-108679328	5.58	172	1.36e-06		chr12	55353186	55353354	chr12:55353186-55353354	6.42	168	3.4e-06		chr13	52075823	52075824	chr13:52075599-52076047
chr13	95746695	95746867	chr13:95746695-95746867	5.29	172	8.31e-06		chr12	28075295	28075753	chr12:28075295-28075753	19.9	458	4.84e-16		chr13	52120947	52120948	chr13:52120756-52121138
chr13	118997117	118997340	chr13:118997117-118997340	7.64	223	2.16e-08		chr12	92826647	92826815	chr12:92826647-92826815	6.08	168	1.61e-05		chr13	52144784	52144785	chr13:52144640-52144928
chr13	98176836	98177056	chr13:98176836-98177056	6.75	220	3.87e-09		chr12	99895222	99895390	chr12:99895222-99895390	6.42	168	4.52e-12		chr13	52250677	52250678	chr13:52250493-52250861
chr13	63433907	63434079	chr13:63433907-63434079	5.87	172	2.07e-07		chr12	8904033	8904201	chr12:8904033-8904201	6.08	168	1.61e-05		chr13	52271241	52271242	chr13:52271022-52271459
chr13	70815097	70815374	chr13:70815097-70815374	12.6	277	1.81e-09		chr12	81304392	81304666	chr12:81304392-81304666	9.79	274	5.53e-16		chr13	52280974	52280975	chr13:52280804-52281143
chr13	34204336	34204508	chr13:34204336-34204508	5.58	172	7.14e-05		chr12	117403995	117404206	chr12:117403995-117404206	9.46	211	1.92e-09		chr13	54396591	54396592	chr13:54396425-54396756
chr13	14154761	14154933	chr13:14154761-14154933	4.99	172	8.31e-06		chr12	92162170	92162338	chr12:92162170-92162338	6.42	168	3.4e-06		chr13	54795832	54795833	chr13:54795725-54795939
chr13	94960186	94960412	chr13:94960186-94960412	7.64	226	2.16e-08		chr12	99975800	99976020	chr12:99975800-99976020	7.43	220	4.89e-06		chr13	54890985	54890986	chr13:54890849-54891120
chr13	85427399	85427571	chr13:85427399-85427571	5.58	172	1.36e-06		chr12	36432955	36433123	chr12:36432955-36433123	6.75	168	6.7e-07		chr13	55270688	55270689	chr13:55270506-55270870
chr13	69672157	69672329	chr13:69672157-69672329	5.29	172	1e-08		chr12	103824484	103824708	chr12:103824484-103824708	8.44	224	3.18e-18		chr13	55273008	55273009	chr13:55272834-55273181
chr13	64086405	64086577	chr13:64086405-64086577	5.58	172	1.36e-06		chr12	72984420	72984588	chr12:72984420-72984588	7.77	168	1.13e-06		chr13	55472783	55472784	chr13:55472583-55472983
chr13	30283933	30284105	chr13:30283933-30284105	5.29	172	7.42e-12		chr12	36410745	36410913	chr12:36410745-36410913	6.42	168	3.4e-06		chr13	55552277	55552278	chr13:55552152-55552401
chr13	49447886	49448058	chr13:49447886-49448058	4.99	172	1e-08		chr12	101204557	101204725	chr12:101204557-101204725	7.09	168	1.24e-07		chr13	55586138	55586139	chr13:55585994-55586281
chr13	63346663	63346835	chr13:63346663-63346835	5.29	172	8.31e-06		chr12	9846398	9846566	chr12:9846398-9846566	5.74	168	1.36e-06		chr13	55627344	55627345	chr13:55627163-55627524
chr13	101210143	101210315	chr13:101210143-101210315	4.7	172	4.65e-05		chr12	40763710	40763878	chr12:40763710-40763878	5.4	168	7.14e-05		chr13	56230576	56230577	chr13:56230477-56230675
chr13	55613657	55613967	chr13:55613657-55613967	8.22	310	6.19e-12		chr12	8862020	8862188	chr12:8862020-8862188	5.4	168	3.09e-13		chr13	56728064	56728065	chr13:56727936-56728191
chr13	98180545	98180717	chr13:98180545-98180717	4.99	172	7.42e-12		chr12	82344235	82344457	chr12:82344235-82344457	7.43	222	1.24e-07		chr13	5723763	5723764	chr13:5723677-5723848
chr13	59924349	59924521	chr13:59924349-59924521	4.99	172	8.31e-06		chr12	88142027	88142279	chr12:88142027-88142279	11.1	252	1.57e-12		chr13	58516987	58516988	chr13:58516877-58517097
chr13	23608865	23609037	chr13:23608865-23609037	5.87	172	2.07e-07		chr12	71716243	71716507	chr12:71716243-71716507	8.11	264	3.57e-09		chr13	58580055	58580056	chr13:58579960-58580149
chr13	101912280	101912452	chr13:101912280-101912452	4.99	172	1e-08		chr12	104576550	104576718	chr12:104576550-104576718	6.08	168	1.61e-05		chr13	5868985	5868986	chr13:5868829-5869141
chr13	23609237	23609409	chr13:23609237-23609409	5.58	172	7.14e-05		chr12	97003701	97003869	chr12:97003701-97003869	7.43	168	4.89e-06		chr13	60017432	60017433	chr13:60017305-60017559
chr13	91511502	91511674	chr13:91511502-91511674	4.4	172	1.13e-06		chr12	9163760	9163928	chr12:9163760-9163928	6.42	168	2.93e-08		chr13	60113845	60113846	chr13:60113479-60114210
chr13	112279699	112279950	chr13:112279699-112279950	7.05	251	6.7e-07		chr12	32658395	32658563	chr12:32658395-32658563	5.4	168	1.36e-06		chr13	60181636	60181637	chr13:60181414-60181857
chr13	78949423	78949642	chr13:78949423-78949642	7.05	219	3e-13		chr12	4483347	4483635	chr12:4483347-4483635	10.8	288	8.07e-10		chr13	60449454	60449455	chr13:60449309-60449599
chr13	115237337	115237509	chr13:115237337-115237509	5.87	172	1.61e-05		chr12	80022441	80022609	chr12:80022441-80022609	5.4	168	1.36e-06		chr13	60556591	60556592	chr13:60556430-60556751
chr13	46964814	46964986	chr13:46964814-46964986	4.7	172	4.65e-05		chr12	81225400	81225568	chr12:81225400-81225568	5.74	168	7.14e-05		chr13	63169946	63169947	chr13:63169840-63170052
chr13	42145978	42146150	chr13:42145978-42146150	5.58	172	3.09e-13		chr12	73861536	73861808	chr12:73861536-73861808	7.77	272	2.16e-08		chr13	63210076	63210077	chr13:63209700-63210451
chr13	17787302	17787474	chr13:17787302-17787474	4.7	172	1.63e-10		chr12	113263786	113263954	chr12:113263786-113263954	6.08	168	6.36e-11		chr13	63237615	63237616	chr13:63237469-63237761
chr13	53104649	53104821	chr13:53104649-53104821	5.58	172	1.36e-06		chr12	54427928	54428096	chr12:54427928-54428096	5.4	168	1.36e-06		chr13	63307298	63307299	chr13:63307209-63307386
chr13	16762186	16762358	chr13:16762186-16762358	4.7	172	4.65e-05		chr12	33611766	33612000	chr12:33611766-33612000	7.43	234	4.8e-10		chr13	63872526	63872527	chr13:63872406-63872645
chr13	23663634	23663806	chr13:23663634-23663806	4.7	172	4.65e-05		chr12	80150917	80151085	chr12:80150917-80151085	7.09	168	1.24e-07		chr13	64512151	64512152	chr13:64511966-64512336
chr13	12989730	12989902	chr13:12989730-12989902	4.99	172	7.42e-12		chr12	87041194	87041362	chr12:87041194-87041362	6.75	168	1.42e-17		chr13	70870366	70870367	chr13:70870232-70870500
chr13	17787860	17788032	chr13:17787860-17788032	4.7	172	4.65e-05		chr12	86882025	86882433	chr12:86882025-86882433	23	408	5.61e-17		chr13	77578237	77578238	chr13:77578030-77578444
chr13	94074752	94074924	chr13:94074752-94074924	5.29	172	7.42e-12		chr12	82781191	82781463	chr12:82781191-82781463	13.5	272	2.82e-14		chr13	83250692	83250693	chr13:83250595-83250788
chr13	64255555	64255727	chr13:64255555-64255727	4.99	172	8.31e-06		chr12	81986141	81986499	chr12:81986141-81986499	17.9	358	7.34e-13		chr13	91483955	91483956	chr13:91483757-91484153
chr13	47138665	47138882	chr13:47138665-47138882	5.87	217	2.07e-07		chr12	114385888	114386056	chr12:114385888-114386056	7.43	168	1.24e-07		chr13	9319173	9319174	chr13:9319044-9319302
chr13	34817995	34818167	chr13:34817995-34818167	5.29	172	7.42e-12		chr12	52792695	52792863	chr12:52792695-52792863	5.74	168	7.14e-05		chr13	9350086	9350087	chr13:9349952-9350220
chr13	9094897	9095069	chr13:9094897-9095069	4.7	172	4.65e-05		chr12	85117757	85117925	chr12:85117757-85117925	5.07	168	1e-08		chr13	94606737	94606738	chr13:94606567-94606906
chr13	27045875	27046047	chr13:27045875-27046047	4.7	172	4.65e-05		chr12	66174446	66174614	chr12:66174446-66174614	5.74	168	7.14e-05		chr13	94766987	94766988	chr13:94766882-94767091
chr13	5870812	5870984	chr13:5870812-5870984	4.4	172	3.26e-09		chr12	34909452	34909666	chr12:34909452-34909666	6.08	214	6.36e-11		chr13	95341149	95341150	chr13:95341055-95341243
chr13	14705315	14705487	chr13:14705315-14705487	4.99	172	1e-08		chr12	112995132	112995300	chr12:112995132-112995300	5.74	168	1.36e-06		chr13	95343911	95343912	chr13:95343693-95344129
chr13	51940767	51941006	chr13:51940767-51941006	6.46	239	2.93e-08		chr12	52967275	52967443	chr12:52967275-52967443	6.42	168	2.93e-08		chr13	96195094	96195095	chr13:96194946-96195241
chr13	36418257	36418429	chr13:36418257-36418429	4.4	172	3.26e-09		chr12	103462464	103462632	chr12:103462464-103462632	5.74	168	3.09e-13		chr13	96315767	96315768	chr13:96315563-96315970
chr13	99424432	99424647	chr13:99424432-99424647	7.05	215	3.87e-09		chr12	106243831	106243999	chr12:106243831-106243999	6.42	168	4.52e-12		chr13	96323995	96323996	chr13:96323868-96324122
chr13	24720961	24721133	chr13:24720961-24721133	5.29	172	1e-08		chr12	80860166	80860334	chr12:80860166-80860334	6.42	168	4.52e-12		chr13	98016380	98016381	chr13:98016273-98016486
chr13	102310686	102310858	chr13:102310686-102310858	4.4	172	1.13e-06		chr12	114384969	114385137	chr12:114384969-114385137	5.74	168	8.32e-10		chr13	98146125	98146126	chr13:98146033-98146216
chr13	45440817	45440989	chr13:45440817-45440989	4.4	172	1.13e-06		chr12	109489347	109489515	chr12:109489347-109489515	5.4	168	8.32e-10		chr13	98545117	98545118	chr13:98544935-98545299
chr13	105076830	105077066	chr13:105076830-105077066	6.46	236	2.93e-08		chr12	83502327	83502558	chr12:83502327-83502558	7.43	231	1.24e-07		chr13	98546985	98546986	chr13:98546791-98547178
chr13	100244262	100244434	chr13:100244262-100244434	6.75	172	3.87e-09		chr12	85263352	85263567	chr12:85263352-85263567	6.42	215	2.93e-08		chr13	99160504	99160505	chr13:99160391-99160617
chr13	46524556	46524728	chr13:46524556-46524728	4.99	172	1e-08		chr12	82253179	82253389	chr12:82253179-82253389	14.9	210	1.06e-16		chr13	99666161	99666162	chr13:99665989-99666333
chr13	12982624	12982796	chr13:12982624-12982796	3.82	172	5.88e-08		chr12	71717493	71717801	chr12:71717493-71717801	14.9	308	1.65e-14		chr13	99841540	99841541	chr13:99841392-99841688
chr13	44827450	44827678	chr13:44827450-44827678	6.75	228	3e-13		chr12	33920961	33921175	chr12:33920961-33921175	7.43	214	4.8e-10		chr14	102239262	102239263	chr14:102239135-102239389
chr13	76080695	76080867	chr13:76080695-76080867	4.11	172	1.13e-06		chr12	8463898	8464118	chr12:8463898-8464118	8.11	220	3.57e-09		chr14	102268484	102268485	chr14:102268307-102268660
chr13	104899230	104899402	chr13:104899230-104899402	4.7	172	4.65e-05		chr12	74517526	74517783	chr12:74517526-74517783	9.12	257	1.02e-08		chr14	10292711	10292712	chr14:10292582-10292840
chr13	38620866	38621038	chr13:38620866-38621038	4.99	172	1e-08		chr12	10143384	10143552	chr12:10143384-10143552	5.4	168	7.14e-05		chr14	105768992	105768993	chr14:105768866-105769117
chr13	91599709	91599931	chr13:91599709-91599931	6.46	222	2.93e-08		chr12	88137131	88137407	chr12:88137131-88137407	9.79	276	5.53e-16		chr14	119074298	119074299	chr14:119074152-119074444
chr13	51196374	51196646	chr13:51196374-51196646	7.64	272	5.61e-11		chr12	86093398	86093566	chr12:86093398-86093566	5.4	168	8.32e-10		chr14	120707526	120707527	chr14:120707402-120707650
chr13	51977312	51977484	chr13:51977312-51977484	4.99	172	8.31e-06		chr12	55336122	55336290	chr12:55336122-55336290	5.4	168	8.32e-10		chr14	121565080	121565081	chr14:121564969-121565191
chr13	48639053	48639225	chr13:48639053-48639225	5.29	172	8.31e-06		chr12	36260365	36260533	chr12:36260365-36260533	5.4	168	1.36e-06		chr14	121572079	121572080	chr14:121571966-121572192
chr13	99995538	99995710	chr13:99995538-99995710	4.7	172	4.65e-05		chr12	9596428	9596596	chr12:9596428-9596596	5.4	168	7.14e-05		chr14	121583744	121583745	chr14:121583608-121583879
chr13	5869784	5869956	chr13:5869784-5869956	4.7	172	1.11e-07		chr12	73081519	73081687	chr12:73081519-73081687	6.42	168	2.93e-08		chr14	122545949	122545950	chr14:122545805-122546093
chr13	23453350	23453522	chr13:23453350-23453522	4.4	172	1.13e-06		chr12	101563979	101564147	chr12:101563979-101564147	5.4	168	8.32e-10		chr14	122912909	122912910	chr14:122912745-122913072
chr13	99653812	99653984	chr13:99653812-99653984	4.99	172	8.31e-06		chr12	74425214	74425382	chr12:74425214-74425382	5.74	168	7.14e-05		chr14	122973468	122973469	chr14:122973266-122973669
chr13	23516616	23516788	chr13:23516616-23516788	4.7	172	1.11e-07		chr12	15615573	15615741	chr12:15615573-15615741	6.08	168	6.36e-11		chr14	12473720	12473721	chr14:12473580-12473860
chr13	55614356	55614528	chr13:55614356-55614528	4.7	172	1.63e-10		chr12	17551224	17551392	chr12:17551224-17551392	6.42	168	3.4e-06		chr14	13855455	13855456	chr14:13855332-13855577
chr13	6648151	6648323	chr13:6648151-6648323	5.58	172	7.14e-05		chr12	4836461	4836629	chr12:4836461-4836629	6.75	168	3.87e-09		chr14	14400741	14400742	chr14:14400578-14400903
chr14	70056808	70056980	chr14:70056808-70056980	6.46	172	3.4e-06		chr12	112669128	112669296	chr12:112669128-112669296	5.74	168	8.32e-10		chr14	14603424	14603425	chr14:14603245-14603602
chr14	65963208	65963380	chr14:65963208-65963380	6.75	172	3.87e-09		chr12	81913476	81913644	chr12:81913476-81913644	5.74	168	7.14e-05		chr14	17410758	17410759	chr14:17410623-17410893
chr14	121759219	121759391	chr14:121759219-121759391	6.17	172	2.07e-07		chr12	76738273	76738441	chr12:76738273-76738441	5.4	168	8.32e-10		chr14	19074493	19074494	chr14:19074377-19074608
chr14	65963970	65964142	chr14:65963970-65964142	5.58	172	1.36e-06		chr12	119066932	119067100	chr12:119066932-119067100	5.74	168	1.36e-06		chr14	20804603	20804604	chr14:20804470-20804735
chr14	70204620	70204792	chr14:70204620-70204792	5.87	172	1.61e-05		chr12	70260765	70260978	chr12:70260765-70260978	6.42	213	2.93e-08		chr14	21602281	21602282	chr14:21602155-21602407
chr14	70211359	70211587	chr14:70211359-70211587	6.46	228	4.52e-12		chr12	88226146	88226314	chr12:88226146-88226314	5.4	168	1.36e-06		chr14	21650870	21650871	chr14:21650606-21651134
chr14	68334427	68334705	chr14:68334427-68334705	8.52	278	3.18e-18		chr12	103527872	103528040	chr12:103527872-103528040	6.75	168	6.7e-07		chr14	21693318	21693319	chr14:21693195-21693440
chr14	59137900	59138204	chr14:59137900-59138204	13.5	304	9.98e-11		chr12	17345223	17345391	chr12:17345223-17345391	4.73	168	1.11e-07		chr14	22564613	22564614	chr14:22564483-22564743
chr14	63925461	63925633	chr14:63925461-63925633	6.17	172	2.07e-07		chr12	8443547	8443715	chr12:8443547-8443715	5.07	168	8.31e-06		chr14	22585977	22585978	chr14:22585867-22586086
chr14	21614870	21615042	chr14:21614870-21615042	6.46	172	2.93e-08		chr12	8900031	8900199	chr12:8900031-8900199	7.77	168	2.16e-08		chr14	23470649	23470650	chr14:23470493-23470805
chr14	101960769	101960994	chr14:101960769-101960994	6.46	225	3.4e-06		chr12	110032591	110032759	chr12:110032591-110032759	6.08	168	2.07e-07		chr14	23725659	23725660	chr14:23725568-23725749
chr14	73757795	73757967	chr14:73757795-73757967	5.87	172	2.07e-07		chr12	113091262	113091430	chr12:113091262-113091430	5.4	168	7.14e-05		chr14	25903505	25903506	chr14:25903357-25903653
chr14	70496120	70496292	chr14:70496120-70496292	5.58	172	1.36e-06		chr12	111932767	111932935	chr12:111932767-111932935	5.74	168	3.09e-13		chr14	26339374	26339375	chr14:26339232-26339515
chr14	65258718	65258966	chr14:65258718-65258966	7.64	248	2.16e-08		chr12	8517792	8518015	chr12:8517792-8518015	7.43	223	1.24e-07		chr14	26567283	26567284	chr14:26567174-26567391
chr14	73382960	73383258	chr14:73382960-73383258	9.4	298	7.54e-21		chr12	86713048	86713216	chr12:86713048-86713216	4.73	168	1.11e-07		chr14	26569262	26569263	chr14:26569101-26569422
chr14	77186174	77186346	chr14:77186174-77186346	7.34	172	4.8e-10		chr12	85527962	85528187	chr12:85527962-85528187	8.44	225	5.16e-08		chr14	26574450	26574451	chr14:26574313-26574586
chr14	57431560	57431839	chr14:57431560-57431839	8.52	279	5.59e-10		chr12	101538770	101538938	chr12:101538770-101538938	4.73	168	1.11e-07		chr14	26686074	26686075	chr14:26685921-26686227
chr14	63384435	63384607	chr14:63384435-63384607	5.87	172	6.36e-11		chr12	100630083	100630251	chr12:100630083-100630251	4.73	168	4.65e-05		chr14	31372665	31372666	chr14:31372507-31372822
chr14	46098525	46098697	chr14:46098525-46098697	7.05	172	3e-13		chr12	3316202	3316370	chr12:3316202-3316370	5.4	168	7.14e-05		chr14	31692557	31692558	chr14:31692412-31692702
chr14	63378670	63378842	chr14:63378670-63378842	5.29	172	7.42e-12		chr12	17776317	17776485	chr12:17776317-17776485	4.73	168	1.63e-10		chr14	32025856	32025857	chr14:32025697-32026014
chr14	37781378	37781596	chr14:37781378-37781596	7.05	218	3.87e-09		chr12	106230414	106230783	chr12:106230414-106230783	13.5	369	4.28e-20		chr14	32382398	32382399	chr14:32382311-32382484
chr14	35316286	35316458	chr14:35316286-35316458	6.17	172	2.07e-07		chr12	21452962	21453178	chr12:21452962-21453178	7.43	216	1.87e-14		chr14	34045480	34045481	chr14:34045288-34045672
chr14	57505928	57506100	chr14:57505928-57506100	6.17	172	6.36e-11		chr12	110071527	110071695	chr12:110071527-110071695	5.4	168	8.32e-10		chr14	35577534	35577535	chr14:35577363-35577704
chr14	22561729	22561946	chr14:22561729-22561946	6.17	217	2.07e-07		chr12	78340739	78340907	chr12:78340739-78340907	5.07	168	8.31e-06		chr14	37845889	37845890	chr14:37845748-37846030
chr14	70474572	70474744	chr14:70474572-70474744	4.99	172	1e-08		chr12	11399423	11399591	chr12:11399423-11399591	5.4	168	8.32e-10		chr14	41769481	41769482	chr14:41769247-41769715
chr14	122197160	122197750	chr14:122197160-122197750	18.2	590	1.32e-16		chr12	70823933	70824101	chr12:70823933-70824101	5.4	168	7.14e-05		chr14	41775784	41775785	chr14:41775614-41775953
chr14	61791074	61791345	chr14:61791074-61791345	7.05	271	3e-13		chr12	21240614	21240782	chr12:21240614-21240782	4.73	168	4.65e-05		chr14	48254311	48254312	chr14:48254081-48254540
chr14	19563777	19563949	chr14:19563777-19563949	5.87	172	1.61e-05		chr12	77468563	77468731	chr12:77468563-77468731	6.42	168	4.52e-12		chr14	52814472	52814473	chr14:52814366-52814577
chr14	57887340	57887512	chr14:57887340-57887512	5.29	172	1e-08		chr12	88067919	88068087	chr12:88067919-88068087	4.73	168	4.65e-05		chr14	55194635	55194636	chr14:55194518-55194752
chr14	73713353	73713525	chr14:73713353-73713525	6.46	172	3.4e-06		chr12	71925612	71925780	chr12:71925612-71925780	5.07	168	8.31e-06		chr14	56179112	56179113	chr14:56179026-56179197
chr14	22320096	22320268	chr14:22320096-22320268	5.29	172	8.31e-06		chr12	88136729	88136897	chr12:88136729-88136897	5.4	168	1.36e-06		chr14	56210735	56210736	chr14:56210636-56210834
chr14	102239491	102239663	chr14:102239491-102239663	5.29	172	1e-08		chr12	117348149	117348317	chr12:117348149-117348317	5.4	168	8.32e-10		chr14	56463431	56463432	chr14:56463326-56463536
chr14	58508663	58508835	chr14:58508663-58508835	5.87	172	6.36e-11		chr12	86943307	86943475	chr12:86943307-86943475	4.73	168	4.65e-05		chr14	57190916	57190917	chr14:57190824-57191007
chr14	23904171	23904343	chr14:23904171-23904343	6.17	172	1.61e-05		chr12	60230489	60230657	chr12:60230489-60230657	5.4	168	8.32e-10		chr14	61529613	61529614	chr14:61529416-61529809
chr14	26278181	26278455	chr14:26278181-26278455	6.75	274	3.87e-09		chr12	17231791	17231959	chr12:17231791-17231959	5.07	168	8.31e-06		chr14	61748100	61748101	chr14:61747934-61748265
chr14	70088552	70088724	chr14:70088552-70088724	4.99	172	8.31e-06		chr12	71928390	71928558	chr12:71928390-71928558	5.4	168	1.36e-06		chr14	62855060	62855061	chr14:62854905-62855214
chr14	62175407	62175579	chr14:62175407-62175579	5.87	172	1.19e-14		chr12	101363181	101363349	chr12:101363181-101363349	4.73	168	4.65e-05		chr14	62941899	62941900	chr14:62941678-62942119
chr14	48422372	48422544	chr14:48422372-48422544	5.29	172	8.31e-06		chr12	74307235	74307531	chr12:74307235-74307531	10.5	296	2.07e-13		chr14	63714228	63714229	chr14:63714026-63714429
chr14	63797819	63797991	chr14:63797819-63797991	4.99	172	8.31e-06		chr12	35213858	35214026	chr12:35213858-35214026	4.73	168	4.65e-05		chr14	63753651	63753652	chr14:63753546-63753756
chr14	19071278	19071450	chr14:19071278-19071450	5.29	172	8.31e-06		chr12	74503303	74503471	chr12:74503303-74503471	5.4	168	3.09e-13		chr14	63778459	63778460	chr14:63778333-63778584
chr14	63379564	63379800	chr14:63379564-63379800	6.75	236	6.7e-07		chr12	72069719	72069887	chr12:72069719-72069887	5.07	168	8.31e-06		chr14	63797153	63797154	chr14:63797019-63797286
chr14	47501638	47501810	chr14:47501638-47501810	5.29	172	8.31e-06		chr12	85496195	85496540	chr12:85496195-85496540	10.5	345	4.79e-17		chr14	63798682	63798683	chr14:63798412-63798951
chr14	21365537	21365709	chr14:21365537-21365709	6.17	172	1.61e-05		chr12	81218522	81218743	chr12:81218522-81218743	7.09	221	4.89e-06		chr14	63996293	63996294	chr14:63996138-63996448
chr14	20978734	20978906	chr14:20978734-20978906	4.99	172	8.31e-06		chr12	112997893	112998061	chr12:112997893-112998061	4.73	168	4.65e-05		chr14	64072366	64072367	chr14:64072217-64072514
chr14	32309410	32309635	chr14:32309410-32309635	5.58	225	1.36e-06		chr12	80085074	80085242	chr12:80085074-80085242	5.07	168	1e-08		chr14	64179626	64179627	chr14:64179531-64179721
chr14	71482202	71482374	chr14:71482202-71482374	4.7	172	4.65e-05		chr12	86132003	86132171	chr12:86132003-86132171	5.4	168	7.14e-05		chr14	64759201	64759202	chr14:64759087-64759315
chr14	105776887	105777260	chr14:105776887-105777260	12.9	373	4.29e-19		chr12	88224756	88224924	chr12:88224756-88224924	4.39	168	1.13e-06		chr14	65888695	65888696	chr14:65888578-65888812
chr14	73138184	73138356	chr14:73138184-73138356	5.58	172	7.14e-05		chr12	55263466	55263634	chr12:55263466-55263634	5.74	168	1.36e-06		chr14	66747071	66747072	chr14:66746902-66747240
chr14	55195218	55195390	chr14:55195218-55195390	5.29	172	8.31e-06		chr12	56459985	56460153	chr12:56459985-56460153	5.4	168	1.36e-06		chr14	66960313	66960314	chr14:66960204-66960421
chr14	47502421	47502593	chr14:47502421-47502593	4.7	172	4.65e-05		chr12	86796606	86796913	chr12:86796606-86796913	10.8	307	2.57e-14		chr14	70365528	70365529	chr14:70365419-70365637
chr14	75283948	75284186	chr14:75283948-75284186	6.46	238	3.4e-06		chr12	103823625	103823889	chr12:103823625-103823889	9.12	264	3.45e-07		chr14	70501239	70501240	chr14:70501106-70501372
chr14	31409623	31409795	chr14:31409623-31409795	4.7	172	1.63e-10		chr12	75009650	75009918	chr12:75009650-75009918	7.77	268	5.61e-11		chr14	70532864	70532865	chr14:70532726-70533001
chr14	99701903	99702075	chr14:99701903-99702075	4.99	172	1e-08		chr12	103562976	103563144	chr12:103562976-103563144	4.73	168	4.65e-05		chr14	71362572	71362573	chr14:71362445-71362698
chr14	26408226	26408398	chr14:26408226-26408398	5.58	172	7.14e-05		chr12	26048784	26049028	chr12:26048784-26049028	7.77	244	1.09e-15		chr14	71385238	71385239	chr14:71385127-71385349
chr14	60883657	60883829	chr14:60883657-60883829	5.58	172	3.09e-13		chr12	32611834	32612002	chr12:32611834-32612002	6.08	168	1.61e-05		chr14	73505519	73505520	chr14:73505342-73505695
chr14	54846846	54847371	chr14:54846846-54847371	21.7	525	3.75e-17		chr12	50948084	50948252	chr12:50948084-50948252	5.74	168	8.32e-10		chr14	73713899	73713900	chr14:73713760-73714037
chr14	56565501	56565673	chr14:56565501-56565673	5.58	172	1.36e-06		chr12	114034127	114034295	chr12:114034127-114034295	5.74	168	7.14e-05		chr14	75282700	75282701	chr14:75282336-75283063
chr14	63801552	63801724	chr14:63801552-63801724	4.7	172	1.63e-10		chr12	45371659	45371827	chr12:45371659-45371827	5.4	168	8.32e-10		chr14	75321475	75321476	chr14:75321323-75321626
chr14	28181912	28182084	chr14:28181912-28182084	6.17	172	1.61e-05		chr12	111975786	111975954	chr12:111975786-111975954	6.08	168	1.61e-05		chr14	75321943	75321944	chr14:75321799-75322086
chr14	17404689	17404861	chr14:17404689-17404861	4.7	172	1.11e-07		chr12	55502806	55502974	chr12:55502806-55502974	5.4	168	8.32e-10		chr14	75324046	75324047	chr14:75323921-75324170
chr14	62261531	62261703	chr14:62261531-62261703	4.99	172	7.42e-12		chr12	53736206	53736374	chr12:53736206-53736374	5.4	168	7.14e-05		chr14	75405777	75405778	chr14:75405648-75405906
chr14	26297549	26297721	chr14:26297549-26297721	4.11	172	1.13e-06		chr12	71099733	71099901	chr12:71099733-71099901	4.73	168	4.65e-05		chr14	76234966	76234967	chr14:76234777-76235154
chr14	32063827	32063999	chr14:32063827-32063999	4.99	172	7.42e-12		chr12	91069831	91070083	chr12:91069831-91070083	13.2	252	4.32e-10		chr14	76263484	76263485	chr14:76263350-76263617
chr14	27458151	27458323	chr14:27458151-27458323	5.29	172	8.31e-06		chr13	49565577	49565745	chr13:49565577-49565745	5.07	168	1e-08		chr14	76710285	76710286	chr14:76710151-76710419
chr14	55513167	55513339	chr14:55513167-55513339	4.7	172	4.65e-05		chr13	33651746	33651914	chr13:33651746-33651914	4.73	168	1.11e-07		chr14	76911923	76911924	chr14:76911815-76912031
chr14	21079107	21079279	chr14:21079107-21079279	4.11	172	3.26e-09		chr13	94843786	94843954	chr13:94843786-94843954	6.75	168	6.7e-07		chr14	77175424	77175425	chr14:77175284-77175564
chr14	62266160	62266332	chr14:62266160-62266332	4.7	172	1.11e-07		chr13	69750748	69750916	chr13:69750748-69750916	6.08	168	2.07e-07		chr14	77500235	77500236	chr14:77500105-77500365
chr14	15537046	15537218	chr14:15537046-15537218	4.11	172	3.26e-09		chr13	111222568	111222736	chr13:111222568-111222736	5.4	168	7.14e-05		chr14	77510654	77510655	chr14:77510478-77510829
chr14	31941770	31942001	chr14:31941770-31942001	7.93	231	5.61e-11		chr13	36992985	36993153	chr13:36992985-36993153	5.74	168	1.36e-06		chr14	78036960	78036961	chr14:78036820-78037100
chr14	65964459	65964631	chr14:65964459-65964631	4.7	172	4.65e-05		chr13	37728309	37728571	chr13:37728309-37728571	7.43	262	1.87e-14		chr14	78282047	78282048	chr14:78281918-78282176
chr14	14519454	14519687	chr14:14519454-14519687	7.64	233	1.09e-15		chr13	63256361	63256529	chr13:63256361-63256529	10.5	168	3.91e-09		chr14	78795671	78795672	chr14:78795491-78795851
chr14	62255042	62255214	chr14:62255042-62255214	4.11	172	1.13e-06		chr13	54855594	54855804	chr13:54855594-54855804	10.5	210	2.07e-13		chr14	79581770	79581771	chr14:79581678-79581862
chr14	106298022	106298194	chr14:106298022-106298194	4.99	172	1e-08		chr13	32911202	32911466	chr13:32911202-32911466	11.8	264	2.4e-13		chr14	86936401	86936402	chr14:86936096-86936705
chr14	41768783	41768955	chr14:41768783-41768955	5.58	172	1.36e-06		chr13	37601397	37601610	chr13:37601397-37601610	11.5	213	3.17e-19		chr14	99699064	99699065	chr14:99698770-99699358
chr14	101968149	101968321	chr14:101968149-101968321	4.99	172	8.31e-06		chr13	99638627	99638838	chr13:99638627-99638838	9.12	211	3.45e-07		chr14	99855957	99855958	chr14:99855863-99856051
chr14	76244450	76244729	chr14:76244450-76244729	7.34	279	1.24e-07		chr13	118995190	118995358	chr13:118995190-118995358	8.44	168	5.59e-10		chr14	99898963	99898964	chr14:99898825-99899100
chr14	21478712	21478928	chr14:21478712-21478928	6.46	216	3.4e-06		chr13	46539453	46539723	chr13:46539453-46539723	11.8	270	2.43e-20		chr15	101934802	101934803	chr15:101934715-101934889
chr14	26587117	26587289	chr14:26587117-26587289	4.99	172	8.31e-06		chr13	36401109	36401277	chr13:36401109-36401277	8.44	168	5.16e-08		chr15	103059541	103059542	chr15:103059439-103059642
chr14	65962223	65962395	chr14:65962223-65962395	5.29	172	8.31e-06		chr13	94188351	94188519	chr13:94188351-94188519	7.43	168	1.24e-07		chr15	103136661	103136662	chr15:103136473-103136848
chr14	8640994	8641166	chr14:8640994-8641166	4.7	172	1.11e-07		chr13	58517291	58517562	chr13:58517291-58517562	13.2	271	1.29e-11		chr15	10858586	10858587	chr15:10858376-10858796
chr14	27988452	27988624	chr14:27988452-27988624	5.29	172	7.42e-12		chr13	6479077	6479302	chr13:6479077-6479302	9.79	225	1.6e-12		chr15	10870089	10870090	chr15:10869852-10870325
chr14	31942434	31942606	chr14:31942434-31942606	4.11	172	1.13e-06		chr13	45619695	45619863	chr13:45619695-45619863	9.46	168	8.11e-08		chr15	12066349	12066350	chr15:12066239-12066458
chr14	123381931	123382103	chr14:123381931-123382103	4.11	172	1.13e-06		chr13	63236385	63236553	chr13:63236385-63236553	7.09	168	4.89e-06		chr15	12679386	12679387	chr15:12679252-12679520
chr14	120764738	120764910	chr14:120764738-120764910	4.7	172	1.11e-07		chr13	32861920	32862132	chr13:32861920-32862132	8.44	212	5.16e-08		chr15	12679937	12679938	chr15:12679782-12680091
chr14	21072551	21072723	chr14:21072551-21072723	4.7	172	4.65e-05		chr13	46709312	46709574	chr13:46709312-46709574	11.8	262	9.47e-28		chr15	12778206	12778207	chr15:12778093-12778319
chr14	62261109	62261281	chr14:62261109-62261281	4.4	172	1.13e-06		chr13	29278781	29278992	chr13:29278781-29278992	9.46	211	8.11e-08		chr15	21586340	21586341	chr15:21586246-21586433
chr14	10291462	10291634	chr14:10291462-10291634	4.7	172	4.65e-05		chr13	73941384	73941552	chr13:73941384-73941552	8.11	168	3.57e-09		chr15	23297596	23297597	chr15:23297327-23297865
chr14	73002972	73003144	chr14:73002972-73003144	4.4	172	1.13e-06		chr13	34296319	34296529	chr13:34296319-34296529	7.77	210	5.61e-11		chr15	23348117	23348118	chr15:23347937-23348296
chr14	8651616	8651788	chr14:8651616-8651788	4.7	172	1.11e-07		chr13	114332228	114332441	chr13:114332228-114332441	8.44	213	5.16e-08		chr15	23436470	23436471	chr15:23436257-23436683
chr14	51551403	51551575	chr14:51551403-51551575	4.7	172	4.65e-05		chr13	98534183	98534351	chr13:98534183-98534351	7.43	168	4.89e-06		chr15	23494867	23494868	chr15:23494733-23495000
chr14	32022587	32022759	chr14:32022587-32022759	4.99	172	8.31e-06		chr13	51888143	51888311	chr13:51888143-51888311	7.09	168	1.24e-07		chr15	23511774	23511775	chr15:23511481-23512066
chr14	26279662	26279834	chr14:26279662-26279834	4.4	172	1.13e-06		chr13	60466363	60466633	chr13:60466363-60466633	13.2	270	1.29e-11		chr15	25575683	25575684	chr15:25575557-25575808
chr14	56414432	56414604	chr14:56414432-56414604	5.29	172	7.42e-12		chr13	27826691	27826859	chr13:27826691-27826859	6.75	168	6.7e-07		chr15	25599845	25599846	chr15:25599709-25599981
chr14	22628673	22628845	chr14:22628673-22628845	4.99	172	8.31e-06		chr13	52331547	52331785	chr13:52331547-52331785	11.5	238	1.6e-10		chr15	25640810	25640811	chr15:25640716-25640903
chr14	79881043	79881215	chr14:79881043-79881215	4.4	172	1.13e-06		chr13	51982075	51982243	chr13:51982075-51982243	6.42	168	3.4e-06		chr15	25692195	25692196	chr15:25692066-25692324
chr14	62268626	62268798	chr14:62268626-62268798	4.11	172	1.13e-06		chr13	36302937	36303105	chr13:36302937-36303105	6.42	168	2.93e-08		chr15	25704787	25704788	chr15:25704647-25704927
chr14	70205809	70205981	chr14:70205809-70205981	5.29	172	8.31e-06		chr13	114520248	114520462	chr13:114520248-114520462	8.78	214	5.59e-10		chr15	25886752	25886753	chr15:25886615-25886889
chr14	76718312	76718484	chr14:76718312-76718484	5.87	172	1.61e-05		chr13	35599131	35599393	chr13:35599131-35599393	8.44	262	5.16e-08		chr15	26158605	26158606	chr15:26158449-26158760
chr14	25814855	25815114	chr14:25814855-25815114	9.98	259	3.46e-10		chr13	110578887	110579055	chr13:110578887-110579055	7.77	168	5.61e-11		chr15	26185164	26185165	chr15:26185057-26185271
chr15	78938684	78938856	chr15:78938684-78938856	6.17	172	1.61e-05		chr13	41416967	41417135	chr13:41416967-41417135	7.77	168	1.13e-06		chr15	27482101	27482102	chr15:27481984-27482218
chr15	100445087	100445498	chr15:100445087-100445498	11.5	411	5.89e-09		chr13	69620090	69620258	chr13:69620090-69620258	7.09	168	1.24e-07		chr15	27524974	27524975	chr15:27524806-27525142
chr15	64143108	64143280	chr15:64143108-64143280	4.99	172	1e-08		chr13	73822061	73822229	chr13:73822061-73822229	5.4	168	1.36e-06		chr15	27871962	27871963	chr15:27871758-27872165
chr15	81415173	81415393	chr15:81415173-81415393	5.87	220	1.61e-05		chr13	18044139	18044307	chr13:18044139-18044307	6.42	168	4.52e-12		chr15	27883602	27883603	chr15:27883466-27883737
chr15	75579312	75579704	chr15:75579312-75579704	10.3	392	3.91e-09		chr13	4733950	4734162	chr13:4733950-4734162	7.77	212	2.16e-08		chr15	27958488	27958489	chr15:27958326-27958649
chr15	81021549	81021721	chr15:81021549-81021721	5.87	172	1.61e-05		chr13	38005108	38005276	chr13:38005108-38005276	6.42	168	3.4e-06		chr15	28011002	28011003	chr15:28010813-28011190
chr15	81662003	81662175	chr15:81662003-81662175	5.87	172	1.61e-05		chr13	52160696	52160906	chr13:52160696-52160906	7.09	210	1.87e-14		chr15	28061439	28061440	chr15:28061286-28061592
chr15	31460080	31460252	chr15:31460080-31460252	5.87	172	1.61e-05		chr13	43364548	43364716	chr13:43364548-43364716	6.42	168	4.52e-12		chr15	28063389	28063390	chr15:28063248-28063529
chr15	99083248	99083420	chr15:99083248-99083420	5.58	172	1.36e-06		chr13	37770245	37770413	chr13:37770245-37770413	6.42	168	2.93e-08		chr15	28064133	28064134	chr15:28063998-28064267
chr15	63822247	63822419	chr15:63822247-63822419	6.17	172	1.61e-05		chr13	17787012	17787222	chr13:17787012-17787222	6.42	210	2.93e-08		chr15	31021890	31021891	chr15:31021724-31022056
chr15	67009604	67009776	chr15:67009604-67009776	5.58	172	1.36e-06		chr13	37768953	37769121	chr13:37768953-37769121	7.09	168	4.89e-06		chr15	31137322	31137323	chr15:31137169-31137475
chr15	85365320	85365492	chr15:85365320-85365492	5.87	172	1.61e-05		chr13	43835077	43835245	chr13:43835077-43835245	7.43	168	4.89e-06		chr15	31199537	31199538	chr15:31199374-31199699
chr15	24142191	24142363	chr15:24142191-24142363	6.46	172	3.4e-06		chr13	111331667	111331835	chr13:111331667-111331835	6.08	168	6.36e-11		chr15	31244093	31244094	chr15:31243978-31244207
chr15	89040540	89040712	chr15:89040540-89040712	4.99	172	8.31e-06		chr13	53129260	53129428	chr13:53129260-53129428	5.4	168	7.14e-05		chr15	31339844	31339845	chr15:31339676-31340011
chr15	8393972	8394144	chr15:8393972-8394144	4.4	172	1.13e-06		chr13	90477138	90477306	chr13:90477138-90477306	5.74	168	8.32e-10		chr15	31356083	31356084	chr15:31355906-31356259
chr15	73149122	73149294	chr15:73149122-73149294	4.99	172	8.31e-06		chr13	92121129	92121339	chr13:92121129-92121339	6.75	210	3e-13		chr15	32175772	32175773	chr15:32175652-32175891
chr15	99938516	99938812	chr15:99938516-99938812	9.4	296	1.18e-11		chr13	60109212	60109380	chr13:60109212-60109380	5.4	168	1.36e-06		chr15	32258611	32258612	chr15:32258418-32258804
chr15	61912005	61912177	chr15:61912005-61912177	5.29	172	8.31e-06		chr13	112261163	112261378	chr13:112261163-112261378	6.75	215	3.87e-09		chr15	32261009	32261010	chr15:32260842-32261175
chr15	25551628	25551800	chr15:25551628-25551800	6.17	172	1.61e-05		chr13	111423700	111423868	chr13:111423700-111423868	5.07	168	8.31e-06		chr15	3292519	3292520	chr15:3292408-3292630
chr15	102795636	102795808	chr15:102795636-102795808	5.58	172	7.14e-05		chr13	102537073	102537295	chr13:102537073-102537295	6.08	222	2.07e-07		chr15	33126555	33126556	chr15:33126456-33126654
chr15	55637567	55637739	chr15:55637567-55637739	5.58	172	7.14e-05		chr13	9339632	9339843	chr13:9339632-9339843	8.11	211	2.48e-07		chr15	33818902	33818903	chr15:33818747-33819056
chr15	36936671	36936904	chr15:36936671-36936904	7.05	233	3e-13		chr13	37222630	37222798	chr13:37222630-37222798	5.4	168	7.14e-05		chr15	33836981	33836982	chr15:33836685-33837276
chr15	38229841	38230013	chr15:38229841-38230013	5.29	172	8.31e-06		chr13	37656664	37656832	chr13:37656664-37656832	5.74	168	3.09e-13		chr15	33987101	33987102	chr15:33986838-33987364
chr15	81640403	81640575	chr15:81640403-81640575	4.7	172	4.65e-05		chr13	3544310	3544478	chr13:3544310-3544478	6.08	168	6.36e-11		chr15	34001644	34001645	chr15:34001529-34001758
chr15	76487143	76487315	chr15:76487143-76487315	4.99	172	8.31e-06		chr13	101897303	101897471	chr13:101897303-101897471	6.08	168	2.07e-07		chr15	34338571	34338572	chr15:34338463-34338678
chr15	36539475	36539808	chr15:36539475-36539808	9.98	333	1.82e-08		chr13	30344801	30344969	chr13:30344801-30344969	6.42	168	3.4e-06		chr15	34445574	34445575	chr15:34445488-34445660
chr15	31223709	31223881	chr15:31223709-31223881	5.29	172	8.31e-06		chr13	70932082	70932250	chr13:70932082-70932250	5.4	168	1.36e-06		chr15	3657537	3657538	chr15:3657301-3657773
chr15	96374073	96374297	chr15:96374073-96374297	8.22	224	3.57e-09		chr13	46621047	46621266	chr13:46621047-46621266	9.46	219	1.18e-11		chr15	3658225	3658226	chr15:3658104-3658345
chr15	97923363	97923535	chr15:97923363-97923535	4.99	172	8.31e-06		chr13	29830119	29830352	chr13:29830119-29830352	8.44	233	5.59e-10		chr15	3665607	3665608	chr15:3665482-3665731
chr15	23530398	23530570	chr15:23530398-23530570	4.99	172	1e-08		chr13	52861142	52861310	chr13:52861142-52861310	6.08	168	1.61e-05		chr15	36722494	36722495	chr15:36722319-36722668
chr15	12135454	12135626	chr15:12135454-12135626	4.99	172	1e-08		chr13	113560935	113561226	chr13:113560935-113561226	9.12	291	1.02e-08		chr15	3675421	3675422	chr15:3675314-3675528
chr15	101084224	101084458	chr15:101084224-101084458	7.05	234	6.7e-07		chr13	46509528	46509696	chr13:46509528-46509696	5.07	168	1e-08		chr15	36814610	36814611	chr15:36814492-36814728
chr15	51274230	51274449	chr15:51274230-51274449	5.58	219	1.36e-06		chr13	104968925	104969093	chr13:104968925-104969093	5.74	168	7.14e-05		chr15	36823531	36823532	chr15:36823392-36823669
chr15	81691154	81691326	chr15:81691154-81691326	6.17	172	1.61e-05		chr13	104831113	104831281	chr13:104831113-104831281	6.08	168	1.61e-05		chr15	3710492	3710493	chr15:3710352-3710631
chr15	75739267	75739669	chr15:75739267-75739669	15.9	402	4.94e-16		chr13	70794505	70794673	chr13:70794505-70794673	6.08	168	1.61e-05		chr15	38143466	38143467	chr15:38143332-38143599
chr15	98862936	98863170	chr15:98862936-98863170	7.05	234	3.87e-09		chr13	8884477	8884645	chr13:8884477-8884645	5.4	168	7.14e-05		chr15	38229542	38229543	chr15:38229421-38229663
chr15	88582157	88582563	chr15:88582157-88582563	12.9	406	1.7e-13		chr13	31531957	31532125	chr13:31531957-31532125	5.74	168	8.32e-10		chr15	38230386	38230387	chr15:38230290-38230481
chr15	75745294	75745533	chr15:75745294-75745533	6.17	239	1.19e-14		chr13	21260870	21261038	chr13:21260870-21261038	5.4	168	1.36e-06		chr15	38380898	38380899	chr15:38380749-38381047
chr15	81125797	81125969	chr15:81125797-81125969	7.34	172	1.24e-07		chr13	102317896	102318152	chr13:102317896-102318152	9.12	256	1.02e-08		chr15	38382708	38382709	chr15:38382529-38382887
chr15	76181227	76181457	chr15:76181227-76181457	8.52	230	5.59e-10		chr13	28756371	28756638	chr13:28756371-28756638	9.12	267	1.59e-19		chr15	38404465	38404466	chr15:38404327-38404602
chr15	85500408	85500580	chr15:85500408-85500580	5.58	172	8.32e-10		chr13	13730314	13730482	chr13:13730314-13730482	6.75	168	3.87e-09		chr15	38449196	38449197	chr15:38449049-38449343
chr15	61816312	61816484	chr15:61816312-61816484	5.58	172	7.14e-05		chr13	54786578	54786746	chr13:54786578-54786746	6.08	168	6.36e-11		chr15	38472575	38472576	chr15:38472406-38472744
chr15	77672370	77672542	chr15:77672370-77672542	6.17	172	2.07e-07		chr13	44997745	44997913	chr13:44997745-44997913	11.5	168	1.6e-10		chr15	38644273	38644274	chr15:38644161-38644384
chr15	79991206	79991378	chr15:79991206-79991378	4.99	172	1e-08		chr13	49738382	49738550	chr13:49738382-49738550	6.08	168	2.07e-07		chr15	40578752	40578753	chr15:40578621-40578883
chr15	75799776	75799948	chr15:75799776-75799948	5.58	172	7.14e-05		chr13	30076531	30076699	chr13:30076531-30076699	5.4	168	1.36e-06		chr15	41569746	41569747	chr15:41569594-41569898
chr15	85465803	85465975	chr15:85465803-85465975	5.29	172	8.31e-06		chr13	116630815	116630983	chr13:116630815-116630983	6.08	168	1.61e-05		chr15	41748752	41748753	chr15:41748640-41748863
chr15	31154371	31154543	chr15:31154371-31154543	5.87	172	1.61e-05		chr13	63220341	63220509	chr13:63220341-63220509	5.07	168	8.31e-06		chr15	42508951	42508952	chr15:42508862-42509039
chr15	68192960	68193132	chr15:68192960-68193132	5.29	172	8.31e-06		chr13	112023779	112023947	chr13:112023779-112023947	4.73	168	4.65e-05		chr15	4766894	4766895	chr15:4766723-4767065
chr15	84081818	84081990	chr15:84081818-84081990	4.7	172	4.65e-05		chr13	90954214	90954382	chr13:90954214-90954382	5.74	168	1.36e-06		chr15	50658342	50658343	chr15:50658230-50658454
chr15	67108714	67108886	chr15:67108714-67108886	5.58	172	7.14e-05		chr13	37746563	37746731	chr13:37746563-37746731	5.07	168	1e-08		chr15	5146128	5146129	chr15:5145946-5146310
chr15	99174431	99174709	chr15:99174431-99174709	8.81	278	5.16e-08		chr13	33031038	33031206	chr13:33031038-33031206	5.07	168	8.31e-06		chr15	51478060	51478061	chr15:51477902-51478217
chr15	76991779	76991951	chr15:76991779-76991951	5.58	172	7.14e-05		chr13	97312067	97312235	chr13:97312067-97312235	5.4	168	1.36e-06		chr15	51541934	51541935	chr15:51541848-51542019
chr15	95762018	95762190	chr15:95762018-95762190	6.17	172	1.61e-05		chr13	52190198	52190366	chr13:52190198-52190366	5.4	168	1.36e-06		chr15	52571296	52571297	chr15:52571151-52571441
chr15	103071159	103071331	chr15:103071159-103071331	5.29	172	8.31e-06		chr13	37532576	37532797	chr13:37532576-37532797	6.42	221	3.4e-06		chr15	52585366	52585367	chr15:52585250-52585481
chr15	36722900	36723072	chr15:36722900-36723072	4.99	172	8.31e-06		chr13	49282413	49282637	chr13:49282413-49282637	7.77	224	2.16e-08		chr15	52586747	52586748	chr15:52586630-52586863
chr15	95717714	95717886	chr15:95717714-95717886	5.87	172	6.36e-11		chr13	37888624	37888792	chr13:37888624-37888792	5.4	168	8.32e-10		chr15	52592380	52592381	chr15:52592210-52592550
chr15	100251792	100252020	chr15:100251792-100252020	6.46	228	3.4e-06		chr13	108680857	108681025	chr13:108680857-108681025	5.4	168	1.36e-06		chr15	52799509	52799510	chr15:52799264-52799754
chr15	58707947	58708119	chr15:58707947-58708119	5.87	172	1.61e-05		chr13	110335040	110335208	chr13:110335040-110335208	5.74	168	7.14e-05		chr15	54194538	54194539	chr15:54194419-54194657
chr15	59351522	59351694	chr15:59351522-59351694	4.7	172	1.11e-07		chr13	51949203	51949371	chr13:51949203-51949371	6.08	168	2.07e-07		chr15	54960475	54960476	chr15:54960347-54960603
chr15	76291332	76291634	chr15:76291332-76291634	8.81	302	5.16e-08		chr13	90379859	90380027	chr13:90379859-90380027	4.73	168	1.11e-07		chr15	55045374	55045375	chr15:55045253-55045494
chr15	59479443	59479615	chr15:59479443-59479615	4.99	172	8.31e-06		chr13	51944051	51944219	chr13:51944051-51944219	5.07	168	8.31e-06		chr15	55223456	55223457	chr15:55223370-55223541
chr15	25642698	25642870	chr15:25642698-25642870	4.7	172	4.65e-05		chr13	56780639	56780851	chr13:56780639-56780851	6.08	212	2.07e-07		chr15	55533834	55533835	chr15:55533628-55534039
chr15	81845604	81845776	chr15:81845604-81845776	5.58	172	1.36e-06		chr13	97698392	97698560	chr13:97698392-97698560	6.08	168	6.36e-11		chr15	55689858	55689859	chr15:55689696-55690019
chr15	31241600	31241906	chr15:31241600-31241906	9.69	306	1.18e-11		chr13	99424163	99424331	chr13:99424163-99424331	6.42	168	2.93e-08		chr15	55798561	55798562	chr15:55798468-55798654
chr15	101975168	101975340	chr15:101975168-101975340	5.29	172	8.31e-06		chr13	51408522	51408690	chr13:51408522-51408690	5.07	168	1e-08		chr15	55807545	55807546	chr15:55807403-55807686
chr15	54245450	54245622	chr15:54245450-54245622	5.87	172	2.07e-07		chr13	91503758	91503926	chr13:91503758-91503926	4.73	168	4.65e-05		chr15	55875024	55875025	chr15:55874870-55875177
chr15	81975991	81976163	chr15:81975991-81976163	7.34	172	4.89e-06		chr13	97791986	97792154	chr13:97791986-97792154	5.4	168	7.14e-05		chr15	55968252	55968253	chr15:55968126-55968377
chr15	76308375	76308547	chr15:76308375-76308547	4.99	172	1e-08		chr13	37661033	37661201	chr13:37661033-37661201	5.4	168	1.36e-06		chr15	56455824	56455825	chr15:56455688-56455959
chr15	76491544	76491716	chr15:76491544-76491716	5.58	172	1.36e-06		chr13	94710973	94711141	chr13:94710973-94711141	5.4	168	3.09e-13		chr15	56596583	56596584	chr15:56596449-56596716
chr15	90539905	90540127	chr15:90539905-90540127	7.34	222	1.24e-07		chr13	37972055	37972267	chr13:37972055-37972267	6.08	212	2.07e-07		chr15	57550480	57550481	chr15:57550374-57550585
chr15	83284910	83285213	chr15:83284910-83285213	7.93	303	5.61e-11		chr13	60149299	60149467	chr13:60149299-60149467	5.4	168	1.36e-06		chr15	57551047	57551048	chr15:57550932-57551161
chr15	99224618	99224790	chr15:99224618-99224790	4.7	172	4.65e-05		chr13	34254338	34254506	chr13:34254338-34254506	5.4	168	7.14e-05		chr15	57612048	57612049	chr15:57611939-57612156
chr15	99304058	99304461	chr15:99304058-99304461	11.2	403	1.57e-12		chr13	60369000	60369168	chr13:60369000-60369168	5.74	168	8.32e-10		chr15	57679226	57679227	chr15:57679127-57679325
chr15	81846146	81846318	chr15:81846146-81846318	5.29	172	1e-08		chr13	9328638	9328858	chr13:9328638-9328858	7.43	220	4.8e-10		chr15	57738364	57738365	chr15:57738177-57738551
chr15	81766688	81766966	chr15:81766688-81766966	7.93	278	1.09e-15		chr13	117659126	117659369	chr13:117659126-117659369	8.44	243	6.48e-13		chr15	57913952	57913953	chr15:57913776-57914128
chr15	96291868	96292152	chr15:96291868-96292152	11.5	284	1.6e-10		chr13	15833650	15833818	chr13:15833650-15833818	6.08	168	2.07e-07		chr15	57973096	57973097	chr15:57972976-57973215
chr15	85506736	85507036	chr15:85506736-85507036	10.9	300	9.88e-12		chr13	23453079	23453247	chr13:23453079-23453247	5.74	168	7.14e-05		chr15	58003081	58003082	chr15:58002967-58003194
chr15	103051154	103051371	chr15:103051154-103051371	6.46	217	4.52e-12		chr13	100212069	100212237	chr13:100212069-100212237	5.74	168	7.14e-05		chr15	58024068	58024069	chr15:58023874-58024261
chr15	102752219	102752391	chr15:102752219-102752391	5.58	172	1.36e-06		chr13	49283694	49283862	chr13:49283694-49283862	5.4	168	1.36e-06		chr15	58092638	58092639	chr15:58092499-58092777
chr15	99199219	99199391	chr15:99199219-99199391	5.58	172	1.36e-06		chr13	99255698	99255913	chr13:99255698-99255913	6.08	215	2.07e-07		chr15	58829776	58829777	chr15:58829566-58829985
chr15	42351405	42351577	chr15:42351405-42351577	5.58	172	1.36e-06		chr13	15716879	15717047	chr13:15716879-15717047	4.73	168	1.11e-07		chr15	58835933	58835934	chr15:58835799-58836067
chr15	10753633	10753805	chr15:10753633-10753805	4.99	172	8.31e-06		chr13	63343761	63343981	chr13:63343761-63343981	6.42	220	2.93e-08		chr15	58886612	58886613	chr15:58886422-58886801
chr15	101077188	101077360	chr15:101077188-101077360	4.7	172	4.65e-05		chr13	16268399	16268639	chr13:16268399-16268639	8.11	240	3.57e-09		chr15	58896684	58896685	chr15:58896525-58896843
chr15	23417276	23417448	chr15:23417276-23417448	4.7	172	1.11e-07		chr13	104037201	104037487	chr13:104037201-104037487	16.9	286	2.08e-18		chr15	58900652	58900653	chr15:58900559-58900744
chr15	98957422	98957594	chr15:98957422-98957594	4.4	172	1.13e-06		chr13	46944972	46945140	chr13:46944972-46945140	5.07	168	8.31e-06		chr15	58903025	58903026	chr15:58902780-58903269
chr15	27466584	27466756	chr15:27466584-27466756	4.99	172	8.31e-06		chr13	76236203	76236371	chr13:76236203-76236371	4.73	168	4.65e-05		chr15	58923955	58923956	chr15:58923798-58924112
chr15	101084868	101085040	chr15:101084868-101085040	4.4	172	1.13e-06		chr13	81829631	81829799	chr13:81829631-81829799	5.07	168	1e-08		chr15	58939137	58939138	chr15:58938901-58939373
chr15	76778942	76779296	chr15:76778942-76779296	12.3	354	2.96e-10		chr13	23789280	23789448	chr13:23789280-23789448	6.08	168	1.61e-05		chr15	58990493	58990494	chr15:58990279-58990706
chr15	68195548	68195720	chr15:68195548-68195720	4.7	172	4.65e-05		chr13	23654860	23655028	chr13:23654860-23655028	5.07	168	8.31e-06		chr15	62043994	62043995	chr15:62043863-62044124
chr15	25552969	25553213	chr15:25552969-25553213	8.22	244	3.57e-09		chr13	45100357	45100627	chr13:45100357-45100627	10.8	270	9.88e-12		chr15	62734846	62734847	chr15:62734670-62735021
chr15	99556340	99556562	chr15:99556340-99556562	6.17	222	1.61e-05		chr13	54664008	54664176	chr13:54664008-54664176	5.07	168	1e-08		chr15	62868064	62868065	chr15:62867891-62868237
chr15	77681517	77681689	chr15:77681517-77681689	4.7	172	4.65e-05		chr13	28675623	28675791	chr13:28675623-28675791	5.4	168	1.36e-06		chr15	63176543	63176544	chr15:63176408-63176678
chr15	68194212	68194384	chr15:68194212-68194384	5.58	172	7.14e-05		chr13	49285874	49286042	chr13:49285874-49286042	4.73	168	4.65e-05		chr15	63385329	63385330	chr15:63385197-63385460
chr15	73578888	73579147	chr15:73578888-73579147	7.34	259	1.24e-07		chr13	45493673	45493841	chr13:45493673-45493841	5.74	168	7.14e-05		chr15	63792382	63792383	chr15:63792230-63792534
chr15	8394720	8394892	chr15:8394720-8394892	4.7	172	1.63e-10		chr13	46749164	46749332	chr13:46749164-46749332	4.73	168	4.65e-05		chr15	63858356	63858357	chr15:63858219-63858492
chr15	98861252	98861424	chr15:98861252-98861424	4.7	172	1.63e-10		chr13	52467120	52467288	chr13:52467120-52467288	3.72	168	5.88e-08		chr15	63949316	63949317	chr15:63949161-63949471
chr15	38450776	38450948	chr15:38450776-38450948	4.99	172	8.31e-06		chr13	104900558	104900726	chr13:104900558-104900726	5.07	168	8.31e-06		chr15	64305984	64305985	chr15:64305850-64306118
chr15	81298698	81298870	chr15:81298698-81298870	4.99	172	8.31e-06		chr13	63009582	63009750	chr13:63009582-63009750	5.07	168	1e-08		chr15	6509381	6509382	chr15:6509258-6509504
chr15	95556442	95556614	chr15:95556442-95556614	5.58	172	7.14e-05		chr13	9453675	9453843	chr13:9453675-9453843	5.4	168	7.14e-05		chr15	66564345	66564346	chr15:66564206-66564484
chr15	103058110	103058327	chr15:103058110-103058327	9.98	217	1.82e-08		chr13	52175060	52175333	chr13:52175060-52175333	19.6	273	5.5e-14		chr15	66647080	66647081	chr15:66646993-66647167
chr15	99677276	99677448	chr15:99677276-99677448	5.29	172	8.31e-06		chr13	14157327	14157495	chr13:14157327-14157495	5.4	168	7.14e-05		chr15	66709435	66709436	chr15:66709252-66709617
chr15	93106856	93107071	chr15:93106856-93107071	6.46	215	2.93e-08		chr13	94073425	94073593	chr13:94073425-94073593	5.07	168	8.31e-06		chr15	66715526	66715527	chr15:66715350-66715701
chr15	79183408	79183580	chr15:79183408-79183580	5.58	172	1.36e-06		chr13	6009176	6009344	chr13:6009176-6009344	5.4	168	3.09e-13		chr15	66717798	66717799	chr15:66717598-66717998
chr15	78813573	78813745	chr15:78813573-78813745	4.99	172	1e-08		chr13	46712165	46712333	chr13:46712165-46712333	4.73	168	4.65e-05		chr15	66720936	66720937	chr15:66720787-66721084
chr15	96529577	96529792	chr15:96529577-96529792	5.87	215	1.61e-05		chr13	32899548	32899716	chr13:32899548-32899716	5.74	168	1.36e-06		chr15	66850961	66850962	chr15:66850770-66851152
chr15	78280089	78280311	chr15:78280089-78280311	6.46	222	3.4e-06		chr13	70819231	70819542	chr13:70819231-70819542	12.8	311	6.88e-16		chr15	67007287	67007288	chr15:67007161-67007413
chr15	101078622	101078794	chr15:101078622-101078794	5.29	172	7.42e-12		chr13	49440941	49441199	chr13:49440941-49441199	14.2	258	1.33e-10		chr15	67189673	67189674	chr15:67189486-67189859
chr15	100558354	100558526	chr15:100558354-100558526	5.58	172	1.36e-06		chr13	45008195	45008363	chr13:45008195-45008363	4.73	168	1.63e-10		chr15	69311686	69311687	chr15:69311575-69311796
chr15	53185474	53185646	chr15:53185474-53185646	5.87	172	1.61e-05		chr13	91599968	91600136	chr13:91599968-91600136	5.4	168	7.14e-05		chr15	6972867	6972868	chr15:6972738-6972995
chr15	85443609	85443781	chr15:85443609-85443781	5.58	172	7.14e-05		chr13	9451009	9451177	chr13:9451009-9451177	5.4	168	7.14e-05		chr15	7183818	7183819	chr15:7183654-7183982
chr15	32174629	32174801	chr15:32174629-32174801	4.99	172	8.31e-06		chr13	91625090	91625258	chr13:91625090-91625258	5.4	168	8.32e-10		chr15	72950156	72950157	chr15:72949905-72950407
chr15	66723708	66723880	chr15:66723708-66723880	4.7	172	4.65e-05		chr13	90936805	90936973	chr13:90936805-90936973	5.07	168	8.31e-06		chr15	72962526	72962527	chr15:72962391-72962661
chr15	32708738	32708910	chr15:32708738-32708910	5.29	172	8.31e-06		chr13	31727492	31727660	chr13:31727492-31727660	4.73	168	4.65e-05		chr15	74736816	74736817	chr15:74736689-74736943
chr15	73476527	73476699	chr15:73476527-73476699	4.4	172	1.13e-06		chr13	49705798	49705966	chr13:49705798-49705966	4.39	168	1.13e-06		chr15	74917070	74917071	chr15:74916975-74917165
chr15	26309474	26309646	chr15:26309474-26309646	5.58	172	1.36e-06		chr13	36453383	36453551	chr13:36453383-36453551	4.73	168	1.11e-07		chr15	75374822	75374823	chr15:75374689-75374954
chr15	41938859	41939031	chr15:41938859-41939031	4.7	172	4.65e-05		chr13	34221283	34221521	chr13:34221283-34221521	8.11	238	6.19e-12		chr15	75588628	75588629	chr15:75588493-75588762
chr15	82957126	82957369	chr15:82957126-82957369	6.17	243	6.36e-11		chr13	43412842	43413010	chr13:43412842-43413010	4.73	168	1.11e-07		chr15	75611650	75611651	chr15:75611534-75611765
chr15	76486235	76486407	chr15:76486235-76486407	5.58	172	7.14e-05		chr13	34163772	34163940	chr13:34163772-34163940	5.07	168	8.31e-06		chr15	75881342	75881343	chr15:75881158-75881526
chr15	58654090	58654262	chr15:58654090-58654262	4.99	172	8.31e-06		chr13	5844299	5844467	chr13:5844299-5844467	5.07	168	1e-08		chr15	75913482	75913483	chr15:75913365-75913599
chr15	81008509	81008681	chr15:81008509-81008681	4.99	172	8.31e-06		chr13	94886832	94887000	chr13:94886832-94887000	5.4	168	1.36e-06		chr15	76026918	76026919	chr15:76026826-76027009
chr15	72899035	72899207	chr15:72899035-72899207	4.99	172	1e-08		chr13	104757037	104757205	chr13:104757037-104757205	6.75	168	1.42e-17		chr15	76027502	76027503	chr15:76027337-76027667
chr15	85464698	85464918	chr15:85464698-85464918	6.46	220	2.93e-08		chr13	23521412	23521580	chr13:23521412-23521580	4.73	168	1.11e-07		chr15	76030421	76030422	chr15:76030216-76030625
chr15	102812608	102812780	chr15:102812608-102812780	4.4	172	1.13e-06		chr13	51053962	51054130	chr13:51053962-51054130	6.08	168	2.07e-07		chr15	76037567	76037568	chr15:76037402-76037731
chr15	99304906	99305078	chr15:99304906-99305078	4.99	172	8.31e-06		chr13	98010528	98010696	chr13:98010528-98010696	5.4	168	8.32e-10		chr15	76154121	76154122	chr15:76154033-76154208
chr15	98759379	98759551	chr15:98759379-98759551	5.29	172	8.31e-06		chr13	64477898	64478066	chr13:64477898-64478066	4.73	168	1.11e-07		chr15	76286690	76286691	chr15:76286418-76286962
chr15	100588075	100588298	chr15:100588075-100588298	6.75	223	6.7e-07		chr13	23541317	23541485	chr13:23541317-23541485	5.4	168	8.32e-10		chr15	76287368	76287369	chr15:76286994-76287741
chr15	85504297	85504469	chr15:85504297-85504469	4.99	172	1e-08		chr13	99853769	99854028	chr13:99853769-99854028	9.12	259	8.31e-11		chr15	76292165	76292166	chr15:76291942-76292388
chr15	34013133	34013348	chr15:34013133-34013348	7.93	215	2.16e-08		chr13	47279376	47279544	chr13:47279376-47279544	4.39	168	1.13e-06		chr15	76292748	76292749	chr15:76292606-76292889
chr15	77137966	77138184	chr15:77137966-77138184	5.58	218	8.32e-10		chr13	53076670	53076838	chr13:53076670-53076838	5.07	168	8.31e-06		chr15	76647421	76647422	chr15:76647054-76647788
chr15	27866848	27867020	chr15:27866848-27867020	5.58	172	7.14e-05		chr13	64475115	64475283	chr13:64475115-64475283	4.39	168	3.26e-09		chr15	76734801	76734802	chr15:76734675-76734927
chr15	83424535	83424707	chr15:83424535-83424707	5.87	172	2.07e-07		chr13	51053357	51053597	chr13:51053357-51053597	10.8	240	9.88e-12		chr15	76807260	76807261	chr15:76807091-76807429
chr15	89185129	89185301	chr15:89185129-89185301	5.58	172	1.36e-06		chr13	51975524	51975692	chr13:51975524-51975692	5.4	168	8.32e-10		chr15	76844539	76844540	chr15:76844373-76844704
chr15	80087723	80087895	chr15:80087723-80087895	5.58	172	7.14e-05		chr13	29838527	29838747	chr13:29838527-29838747	5.74	220	1.36e-06		chr15	76845565	76845566	chr15:76845370-76845759
chr15	89011309	89011481	chr15:89011309-89011481	4.4	172	1.13e-06		chr13	37596342	37596510	chr13:37596342-37596510	6.08	168	2.07e-07		chr15	76860097	76860098	chr15:76859925-76860268
chr15	42408997	42409169	chr15:42408997-42409169	5.29	172	7.42e-12		chr13	116541359	116541527	chr13:116541359-116541527	4.73	168	4.65e-05		chr15	76994020	76994021	chr15:76993656-76994384
chr15	99164047	99164219	chr15:99164047-99164219	5.29	172	1e-08		chr13	24651980	24652235	chr13:24651980-24652235	7.77	255	1.09e-15		chr15	77618883	77618884	chr15:77618724-77619041
chr15	58429203	58429375	chr15:58429203-58429375	4.4	172	1.13e-06		chr13	45493010	45493178	chr13:45493010-45493178	5.74	168	7.14e-05		chr15	77672007	77672008	chr15:77671801-77672212
chr15	57567324	57567539	chr15:57567324-57567539	5.58	215	1.36e-06		chr13	56715061	56715229	chr13:56715061-56715229	5.4	168	3.09e-13		chr15	77693671	77693672	chr15:77693447-77693895
chr15	64141515	64141734	chr15:64141515-64141734	6.75	219	3.87e-09		chr13	55423108	55423323	chr13:55423108-55423323	6.08	215	1.61e-05		chr15	78035858	78035859	chr15:78035574-78036142
chr15	75921833	75922005	chr15:75921833-75922005	5.87	172	1.61e-05		chr13	99849206	99849614	chr13:99849206-99849614	16.2	408	3.05e-19		chr15	7813324	7813325	chr15:7813177-7813471
chr15	12133305	12133919	chr15:12133305-12133919	18.2	614	6.24e-15		chr14	106068413	106068581	chr14:106068413-106068581	8.44	168	5.16e-08		chr15	78317208	78317209	chr15:78316988-78317428
chr15	75681518	75681690	chr15:75681518-75681690	4.99	172	7.42e-12		chr14	76473613	76473781	chr14:76473613-76473781	6.75	168	3.87e-09		chr15	78334639	78334640	chr15:78334482-78334795
chr15	83293847	83294019	chr15:83293847-83294019	5.58	172	1.36e-06		chr14	21047679	21047847	chr14:21047679-21047847	6.42	168	3.4e-06		chr15	78341420	78341421	chr15:78341213-78341627
chr15	64143607	64143848	chr15:64143607-64143848	7.64	241	2.16e-08		chr14	21704441	21704609	chr14:21704441-21704609	7.09	168	4.8e-10		chr15	78362425	78362426	chr15:78362262-78362588
chr15	58035831	58036056	chr15:58035831-58036056	10.3	225	3.91e-09		chr14	75219996	75220330	chr14:75219996-75220330	12.5	334	9.93e-13		chr15	78627043	78627044	chr15:78626768-78627318
chr15	56454334	56454506	chr15:56454334-56454506	4.7	172	4.65e-05		chr14	22478565	22478733	chr14:22478565-22478733	7.77	168	5.61e-11		chr15	78663425	78663426	chr15:78663251-78663599
chr15	74552604	74552840	chr15:74552604-74552840	5.58	236	1.36e-06		chr14	65945508	65945676	chr14:65945508-65945676	7.43	168	4.89e-06		chr15	78666951	78666952	chr15:78666805-78667097
chr15	57725115	57725287	chr15:57725115-57725287	5.29	172	8.31e-06		chr14	73516879	73517047	chr14:73516879-73517047	6.42	168	2.93e-08		chr15	78699422	78699423	chr15:78699179-78699665
chr15	83413842	83414014	chr15:83413842-83414014	4.7	172	4.65e-05		chr14	120699091	120699313	chr14:120699091-120699313	9.46	222	5.66e-27		chr15	78875512	78875513	chr15:78875397-78875626
chr15	102999522	102999694	chr15:102999522-102999694	4.4	172	1.13e-06		chr14	23898128	23898296	chr14:23898128-23898296	7.09	168	4.8e-10		chr15	78928179	78928180	chr15:78928018-78928340
chr15	73253838	73254140	chr15:73253838-73254140	12.6	302	1.81e-09		chr14	99589488	99589699	chr14:99589488-99589699	7.77	211	1.13e-06		chr15	79489461	79489462	chr15:79489373-79489548
chr15	79177075	79177247	chr15:79177075-79177247	4.7	172	4.65e-05		chr14	77884726	77884939	chr14:77884726-77884939	10.1	213	1.82e-08		chr15	79745040	79745041	chr15:79744901-79745179
chr15	100546039	100546211	chr15:100546039-100546211	5.29	172	8.31e-06		chr14	32836228	32836396	chr14:32836228-32836396	6.42	168	2.93e-08		chr15	79770038	79770039	chr15:79769871-79770205
chr15	80064551	80064846	chr15:80064551-80064846	9.1	295	8.31e-11		chr14	76255039	76255303	chr14:76255039-76255303	15.9	264	4.14e-14		chr15	79884624	79884625	chr15:79884462-79884785
chr15	102828984	102829156	chr15:102828984-102829156	5.29	172	8.31e-06		chr14	54805312	54805480	chr14:54805312-54805480	7.43	168	4.89e-06		chr15	80327897	80327898	chr15:80327770-80328023
chr15	83181433	83181605	chr15:83181433-83181605	5.58	172	1.36e-06		chr14	70212645	70213126	chr14:70212645-70213126	15.5	481	1.69e-12		chr15	80892703	80892704	chr15:80892564-80892842
chr15	79346950	79347122	chr15:79346950-79347122	5.87	172	1.61e-05		chr14	77088037	77088205	chr14:77088037-77088205	5.4	168	1.36e-06		chr15	80950754	80950755	chr15:80950637-80950870
chr15	102924366	102924538	chr15:102924366-102924538	4.7	172	1.11e-07		chr14	8860782	8861006	chr14:8860782-8861006	7.43	224	1.87e-14		chr15	81296257	81296258	chr15:81296142-81296372
chr15	35085763	35085935	chr15:35085763-35085935	4.7	172	1.63e-10		chr14	49071973	49072141	chr14:49071973-49072141	6.42	168	2.93e-08		chr15	81688939	81688940	chr15:81688843-81689035
chr15	93424914	93425086	chr15:93424914-93425086	4.7	172	4.65e-05		chr14	14351220	14351430	chr14:14351220-14351430	6.42	210	4.52e-12		chr15	81702580	81702581	chr15:81702470-81702690
chr15	23658617	23658789	chr15:23658617-23658789	5.29	172	8.31e-06		chr14	26325028	26325196	chr14:26325028-26325196	6.08	168	2.07e-07		chr15	81959057	81959058	chr15:81958962-81959152
chr15	102061681	102061853	chr15:102061681-102061853	4.7	172	4.65e-05		chr14	78508279	78508504	chr14:78508279-78508504	7.43	225	4.89e-06		chr15	81966069	81966070	chr15:81965914-81966223
chr15	85499723	85499895	chr15:85499723-85499895	4.99	172	8.31e-06		chr14	23462777	23462945	chr14:23462777-23462945	7.09	168	4.89e-06		chr15	81978317	81978318	chr15:81978025-81978609
chr15	96290989	96291161	chr15:96290989-96291161	4.99	172	8.31e-06		chr14	48915642	48915866	chr14:48915642-48915866	9.12	224	1.02e-08		chr15	81979152	81979153	chr15:81978977-81979327
chr15	98363166	98363384	chr15:98363166-98363384	7.05	218	6.7e-07		chr14	32378125	32378339	chr14:32378125-32378339	9.12	214	1.02e-08		chr15	83000694	83000695	chr15:83000537-83000850
chr15	77670185	77670357	chr15:77670185-77670357	3.82	172	5.88e-08		chr14	21757716	21758043	chr14:21757716-21758043	12.5	327	9.93e-13		chr15	83300274	83300275	chr15:83300009-83300538
chr15	100381504	100381800	chr15:100381504-100381800	8.22	296	6.19e-12		chr14	88676641	88676809	chr14:88676641-88676809	6.75	168	6.7e-07		chr15	83302011	83302012	chr15:83301867-83302154
chr15	93425971	93426143	chr15:93425971-93426143	4.7	172	4.65e-05		chr14	70570073	70570335	chr14:70570073-70570335	10.5	262	5.97e-11		chr15	83402567	83402568	chr15:83402211-83402922
chr15	80909632	80910068	chr15:80909632-80910068	14.7	436	1.06e-16		chr14	62222023	62222191	chr14:62222023-62222191	7.09	168	4.8e-10		chr15	83405331	83405332	chr15:83405167-83405495
chr15	26310473	26310645	chr15:26310473-26310645	4.11	172	1.13e-06		chr14	57429521	57429689	chr14:57429521-57429689	5.74	168	7.14e-05		chr15	84012653	84012654	chr15:84012563-84012743
chr15	83179922	83180094	chr15:83179922-83180094	4.99	172	1e-08		chr14	20557488	20557656	chr14:20557488-20557656	6.08	168	1.61e-05		chr15	84043184	84043185	chr15:84042821-84043546
chr15	81057701	81057873	chr15:81057701-81057873	3.82	172	1.02e-05		chr14	21870907	21871157	chr14:21870907-21871157	8.44	250	5.59e-10		chr15	84444774	84444775	chr15:84444683-84444864
chr15	100253801	100253973	chr15:100253801-100253973	3.82	172	1.02e-05		chr14	64430205	64430373	chr14:64430205-64430373	6.08	168	2.07e-07		chr15	84818670	84818671	chr15:84818583-84818756
chr15	85888496	85888668	chr15:85888496-85888668	4.4	172	1.13e-06		chr14	14523027	14523330	chr14:14523027-14523330	10.8	303	8.07e-10		chr15	8527178	8527179	chr15:8527067-8527288
chr15	81758011	81758183	chr15:81758011-81758183	4.4	172	1.13e-06		chr14	23469020	23469188	chr14:23469020-23469188	6.42	168	3.4e-06		chr15	85405215	85405216	chr15:85405125-85405304
chr15	84274705	84274921	chr15:84274705-84274921	6.75	216	3e-13		chr14	15352763	15352931	chr14:15352763-15352931	5.74	168	7.14e-05		chr15	85436704	85436705	chr15:85436498-85436910
chr15	83424050	83424222	chr15:83424050-83424222	4.7	172	4.65e-05		chr14	26344374	26344542	chr14:26344374-26344542	6.08	168	1.61e-05		chr15	86002816	86002817	chr15:86002643-86002989
chr15	85465236	85465467	chr15:85465236-85465467	9.69	231	8.11e-08		chr14	47570741	47570909	chr14:47570741-47570909	6.08	168	6.36e-11		chr15	88674109	88674110	chr15:88673974-88674243
chr15	79073580	79073827	chr15:79073580-79073827	7.34	247	1.24e-07		chr14	73414091	73414259	chr14:73414091-73414259	5.74	168	1.36e-06		chr15	88692226	88692227	chr15:88692019-88692433
chr15	28010413	28010585	chr15:28010413-28010585	4.99	172	7.42e-12		chr14	21625966	21626134	chr14:21625966-21626134	6.08	168	1.61e-05		chr15	9065168	9065169	chr15:9064948-9065388
chr15	62293179	62293351	chr15:62293179-62293351	4.4	172	3.26e-09		chr14	34060792	34061004	chr14:34060792-34061004	7.77	212	1.13e-06		chr15	93481956	93481957	chr15:93481866-93482045
chr15	36721777	36721949	chr15:36721777-36721949	5.58	172	1.36e-06		chr14	77187436	77187688	chr14:77187436-77187688	9.12	252	1.02e-08		chr15	93574869	93574870	chr15:93574778-93574960
chr15	85484091	85484399	chr15:85484091-85484399	9.98	308	5.53e-16		chr14	63965396	63965564	chr14:63965396-63965564	6.08	168	1.61e-05		chr15	93752532	93752533	chr15:93752408-93752655
chr15	90068127	90068299	chr15:90068127-90068299	4.99	172	1e-08		chr14	34903212	34903380	chr14:34903212-34903380	5.4	168	1.36e-06		chr15	95750735	95750736	chr15:95750641-95750828
chr15	26304476	26304648	chr15:26304476-26304648	4.99	172	8.31e-06		chr14	51684128	51684348	chr14:51684128-51684348	7.77	220	5.61e-11		chr15	95820304	95820305	chr15:95820119-95820488
chr15	81957964	81958136	chr15:81957964-81958136	4.11	172	1.13e-06		chr14	54728536	54728704	chr14:54728536-54728704	5.74	168	7.14e-05		chr15	96032826	96032827	chr15:96032706-96032946
chr15	102231899	102232071	chr15:102231899-102232071	4.4	172	1.13e-06		chr14	76237439	76237607	chr14:76237439-76237607	6.08	168	1.61e-05		chr15	96434932	96434933	chr15:96434767-96435097
chr15	27504832	27505054	chr15:27504832-27505054	5.58	222	8.32e-10		chr14	60340966	60341134	chr14:60340966-60341134	6.08	168	6.36e-11		chr15	96539675	96539676	chr15:96539527-96539822
chr15	80087310	80087482	chr15:80087310-80087482	5.58	172	7.14e-05		chr14	27972073	27972340	chr14:27972073-27972340	7.77	267	1.3e-20		chr15	97145987	97145988	chr15:97145776-97146197
chr15	83372264	83372436	chr15:83372264-83372436	5.29	172	1e-08		chr14	106899755	106899923	chr14:106899755-106899923	5.4	168	1.36e-06		chr15	97650595	97650596	chr15:97650446-97650744
chr15	99125717	99126099	chr15:99125717-99126099	10.3	382	2.07e-13		chr14	77351357	77351612	chr14:77351357-77351612	10.1	255	3.46e-10		chr15	98343532	98343533	chr15:98343259-98343805
chr15	76487516	76487688	chr15:76487516-76487688	4.7	172	1.11e-07		chr14	48866000	48866168	chr14:48866000-48866168	6.08	168	1.19e-14		chr15	98717351	98717352	chr15:98717167-98717535
chr15	99554761	99555075	chr15:99554761-99555075	8.52	314	5.59e-10		chr14	56786901	56787130	chr14:56786901-56787130	6.75	229	3.87e-09		chr15	98748332	98748333	chr15:98748198-98748465
chr15	10399725	10399897	chr15:10399725-10399897	4.99	172	8.31e-06		chr14	26556160	26556385	chr14:26556160-26556385	8.78	225	5.16e-08		chr15	98765372	98765373	chr15:98765129-98765615
chr15	77673192	77673364	chr15:77673192-77673364	7.93	172	2.16e-08		chr14	66943532	66943700	chr14:66943532-66943700	6.42	168	2.93e-08		chr15	98817974	98817975	chr15:98817765-98818183
chr15	79586750	79586970	chr15:79586750-79586970	6.75	220	3e-13		chr14	105817118	105817286	chr14:105817118-105817286	5.4	168	8.32e-10		chr15	99182837	99182838	chr15:99182660-99183014
chr15	56673098	56673270	chr15:56673098-56673270	4.4	172	1.13e-06		chr14	73841751	73842019	chr14:73841751-73842019	15.5	268	4.14e-14		chr15	99251001	99251002	chr15:99250816-99251185
chr15	100675439	100675664	chr15:100675439-100675664	7.93	225	2.16e-08		chr14	10071982	10072150	chr14:10071982-10072150	6.42	168	4.52e-12		chr15	99271363	99271364	chr15:99270896-99271830
chr15	102790735	102790907	chr15:102790735-102790907	4.4	172	1.13e-06		chr14	58418689	58418857	chr14:58418689-58418857	5.4	168	3.09e-13		chr15	99627318	99627319	chr15:99627171-99627464
chr15	58999599	58999861	chr15:58999599-58999861	8.22	262	2.48e-07		chr14	32781469	32781637	chr14:32781469-32781637	6.08	168	6.36e-11		chr15	99665353	99665354	chr15:99665141-99665565
chr15	7078490	7078662	chr15:7078490-7078662	4.99	172	1e-08		chr14	70500145	70500313	chr14:70500145-70500313	4.73	168	1.63e-10		chr15	99721427	99721428	chr15:99721332-99721522
chr15	24273789	24273961	chr15:24273789-24273961	4.7	172	4.65e-05		chr14	54253560	54253784	chr14:54253560-54253784	7.09	224	4.8e-10		chr16	10337406	10337407	chr16:10337230-10337581
chr15	61816915	61817087	chr15:61816915-61817087	4.7	172	4.65e-05		chr14	21624216	21624384	chr14:21624216-21624384	5.74	168	7.14e-05		chr16	10379858	10379859	chr16:10379705-10380011
chr15	75750597	75750849	chr15:75750597-75750849	6.75	252	3.87e-09		chr14	19275269	19275437	chr14:19275269-19275437	5.74	168	7.14e-05		chr16	10957255	10957256	chr16:10957118-10957391
chr15	37829893	37830065	chr15:37829893-37830065	3.82	172	1.02e-05		chr14	55050087	55050255	chr14:55050087-55050255	5.4	168	7.14e-05		chr16	11025090	11025091	chr16:11024901-11025278
chr15	98357212	98357384	chr15:98357212-98357384	4.99	172	8.31e-06		chr14	22259167	22259335	chr14:22259167-22259335	5.74	168	7.14e-05		chr16	11461844	11461845	chr16:11461720-11461968
chr15	59148124	59148296	chr15:59148124-59148296	4.7	172	4.65e-05		chr14	21657571	21657739	chr14:21657571-21657739	5.4	168	1.36e-06		chr16	11568438	11568439	chr16:11568299-11568577
chr15	22180622	22180794	chr15:22180622-22180794	4.99	172	8.31e-06		chr14	71434611	71434779	chr14:71434611-71434779	5.74	168	8.32e-10		chr16	13364423	13364424	chr16:13364249-13364597
chr15	82185379	82185551	chr15:82185379-82185551	4.99	172	8.31e-06		chr14	55813738	55813906	chr14:55813738-55813906	5.07	168	8.31e-06		chr16	13429050	13429051	chr16:13428896-13429204
chr15	62868673	62868845	chr15:62868673-62868845	5.29	172	1e-08		chr14	123383245	123383413	chr14:123383245-123383413	5.4	168	1.36e-06		chr16	14004501	14004502	chr16:14004392-14004609
chr15	27990810	27990982	chr15:27990810-27990982	4.7	172	1.63e-10		chr14	76220001	76220169	chr14:76220001-76220169	5.4	168	1.36e-06		chr16	14859855	14859856	chr16:14859611-14860098
chr15	76160933	76161425	chr15:76160933-76161425	12	492	5.6e-12		chr14	76731564	76731785	chr14:76731564-76731785	6.42	221	2.93e-08		chr16	15357872	15357873	chr16:15357704-15358040
chr15	57973450	57973622	chr15:57973450-57973622	4.7	172	4.65e-05		chr14	10368124	10368292	chr14:10368124-10368292	5.74	168	8.32e-10		chr16	17557167	17557168	chr16:17557071-17557262
chr15	75739908	75740080	chr15:75739908-75740080	5.87	172	1.61e-05		chr14	75396390	75396603	chr14:75396390-75396603	8.11	213	2.48e-07		chr16	17740339	17740340	chr16:17740249-17740428
chr15	42202066	42202238	chr15:42202066-42202238	4.7	172	1.11e-07		chr14	21298222	21298390	chr14:21298222-21298390	6.08	168	1.19e-14		chr16	17758145	17758146	chr16:17758019-17758271
chr15	77162696	77162868	chr15:77162696-77162868	4.7	172	1.11e-07		chr14	120874927	120875095	chr14:120874927-120875095	4.73	168	1.11e-07		chr16	17761292	17761293	chr16:17761118-17761465
chr15	44450060	44450232	chr15:44450060-44450232	5.87	172	2.07e-07		chr14	65488687	65488855	chr14:65488687-65488855	5.74	168	8.32e-10		chr16	18763288	18763289	chr16:18763172-18763403
chr15	75737609	75737781	chr15:75737609-75737781	4.99	172	8.31e-06		chr14	23718692	23718860	chr14:23718692-23718860	5.4	168	1.36e-06		chr16	19884433	19884434	chr16:19884331-19884535
chr15	66716822	66716994	chr15:66716822-66716994	4.99	172	7.42e-12		chr14	26681134	26681302	chr14:26681134-26681302	5.4	168	8.32e-10		chr16	20746881	20746882	chr16:20746638-20747123
chr15	102237785	102237957	chr15:102237785-102237957	5.29	172	8.31e-06		chr14	70569022	70569190	chr14:70569022-70569190	5.74	168	7.14e-05		chr16	23417068	23417069	chr16:23416980-23417155
chr15	75299649	75299821	chr15:75299649-75299821	4.4	172	1.13e-06		chr14	47517745	47517913	chr14:47517745-47517913	5.4	168	8.32e-10		chr16	23456807	23456808	chr16:23456721-23456893
chr15	57614649	57614821	chr15:57614649-57614821	4.99	172	8.31e-06		chr14	119324651	119324863	chr14:119324651-119324863	6.08	212	1.61e-05		chr16	24073447	24073448	chr16:24073251-24073643
chr15	85916442	85916614	chr15:85916442-85916614	5.58	172	1.36e-06		chr14	46450121	46450360	chr14:46450121-46450360	7.09	239	1.24e-07		chr16	24074177	24074178	chr16:24074021-24074333
chr15	77805144	77805316	chr15:77805144-77805316	4.4	172	1.13e-06		chr14	78782848	78783070	chr14:78782848-78783070	5.4	222	1.36e-06		chr16	24077767	24077768	chr16:24077584-24077950
chr15	63359605	63359777	chr15:63359605-63359777	4.4	172	1.13e-06		chr14	21610966	21611134	chr14:21610966-21611134	4.39	168	1.13e-06		chr16	24156947	24156948	chr16:24156750-24157144
chr15	76105065	76105237	chr15:76105065-76105237	4.4	172	1.13e-06		chr14	66490937	66491105	chr14:66490937-66491105	5.4	168	7.14e-05		chr16	24177881	24177882	chr16:24177757-24178005
chr15	58655582	58655842	chr15:58655582-58655842	9.69	260	1.92e-09		chr14	21353775	21353943	chr14:21353775-21353943	5.07	168	8.31e-06		chr16	24212950	24212951	chr16:24212792-24213108
chr15	54160087	54160259	chr15:54160087-54160259	4.11	172	1.13e-06		chr14	47585979	47586147	chr14:47585979-47586147	5.07	168	1e-08		chr16	24218645	24218646	chr16:24218440-24218849
chr15	25555586	25555758	chr15:25555586-25555758	4.99	172	8.31e-06		chr14	41769853	41770117	chr14:41769853-41770117	7.43	264	4.42e-19		chr16	24220875	24220876	chr16:24220741-24221008
chr15	96378447	96378666	chr15:96378447-96378666	7.05	219	3.87e-09		chr14	12537569	12537737	chr14:12537569-12537737	4.73	168	4.65e-05		chr16	24231855	24231856	chr16:24231664-24232046
chr15	57812226	57812398	chr15:57812226-57812398	4.7	172	1.11e-07		chr14	56414689	56414857	chr14:56414689-56414857	5.4	168	8.32e-10		chr16	24695361	24695362	chr16:24695223-24695498
chr15	7068494	7068666	chr15:7068494-7068666	4.4	172	1.13e-06		chr14	48818688	48818856	chr14:48818688-48818856	5.4	168	8.32e-10		chr16	24789303	24789304	chr16:24789143-24789462
chr15	63383785	63383957	chr15:63383785-63383957	4.7	172	4.65e-05		chr14	75411049	75411217	chr14:75411049-75411217	5.4	168	3.09e-13		chr16	25557449	25557450	chr16:25557316-25557582
chr15	76030929	76031101	chr15:76030929-76031101	4.99	172	8.31e-06		chr14	87540809	87540977	chr14:87540809-87540977	5.07	168	1e-08		chr16	25723534	25723535	chr16:25723386-25723682
chr15	58720154	58720326	chr15:58720154-58720326	4.4	172	1.13e-06		chr14	48938250	48938418	chr14:48938250-48938418	4.73	168	1.11e-07		chr16	28697124	28697125	chr16:28697010-28697238
chr15	58940572	58940744	chr15:58940572-58940744	4.99	172	8.31e-06		chr14	9126812	9127030	chr14:9126812-9127030	8.11	218	3.57e-09		chr16	28919651	28919652	chr16:28919524-28919778
chr15	99287622	99287794	chr15:99287622-99287794	4.7	172	4.65e-05		chr14	73769527	73769737	chr14:73769527-73769737	10.1	210	1.6e-12		chr16	29947240	29947241	chr16:29947106-29947373
chr15	58726380	58726552	chr15:58726380-58726552	4.99	172	1e-08		chr14	9005884	9006052	chr14:9005884-9006052	4.73	168	1.11e-07		chr16	30009880	30009881	chr16:30009679-30010080
chr15	76078420	76078592	chr15:76078420-76078592	4.7	172	1.63e-10		chr14	92415235	92415403	chr14:92415235-92415403	6.42	168	3.4e-06		chr16	30185290	30185291	chr16:30185181-30185398
chr15	50992891	50993063	chr15:50992891-50993063	4.11	172	1.13e-06		chr14	99856233	99856401	chr14:99856233-99856401	5.07	168	1e-08		chr16	30499790	30499791	chr16:30499683-30499897
chr15	89145438	89145610	chr15:89145438-89145610	4.99	172	8.31e-06		chr14	69606391	69606559	chr14:69606391-69606559	5.4	168	3.09e-13		chr16	30517945	30517946	chr16:30517751-30518138
chr15	27559342	27559514	chr15:27559342-27559514	4.7	172	4.65e-05		chr14	26596020	26596188	chr14:26596020-26596188	5.4	168	1.36e-06		chr16	30528147	30528148	chr16:30528009-30528285
chr15	6657586	6657758	chr15:6657586-6657758	4.99	172	8.31e-06		chr14	27986321	27986489	chr14:27986321-27986489	4.73	168	4.65e-05		chr16	31510363	31510364	chr16:31510247-31510478
chr15	76035189	76035517	chr15:76035189-76035517	8.52	328	6.48e-13		chr14	75684134	75684302	chr14:75684134-75684302	4.73	168	4.65e-05		chr16	32520739	32520740	chr16:32520609-32520869
chr15	85505897	85506069	chr15:85505897-85506069	4.99	172	8.31e-06		chr14	70575907	70576075	chr14:70575907-70576075	4.73	168	4.65e-05		chr16	33561959	33561960	chr16:33561833-33562084
chr15	99090529	99090701	chr15:99090529-99090701	7.34	172	4.8e-10		chr14	121796740	121797000	chr14:121796740-121797000	10.1	260	5.53e-16		chr16	33941682	33941683	chr16:33941480-33941884
chr15	81416860	81417032	chr15:81416860-81417032	7.93	172	5.61e-11		chr14	32008268	32008436	chr14:32008268-32008436	4.73	168	1.11e-07		chr16	34328251	34328252	chr16:34328134-34328367
chr15	64187669	64187894	chr15:64187669-64187894	8.52	225	5.59e-10		chr14	46125845	46126117	chr14:46125845-46126117	10.5	272	5.97e-11		chr16	34376776	34376777	chr16:34376622-34376929
chr15	44451050	44451340	chr15:44451050-44451340	9.98	290	1.82e-08		chr14	26279272	26279440	chr14:26279272-26279440	4.73	168	1.11e-07		chr16	34441318	34441319	chr16:34441232-34441403
chr15	72891353	72891525	chr15:72891353-72891525	6.75	172	6.7e-07		chr14	55118287	55118455	chr14:55118287-55118455	5.74	168	7.14e-05		chr16	34792871	34792872	chr16:34792783-34792959
chr15	80088253	80088480	chr15:80088253-80088480	7.93	227	1.13e-06		chr14	48153449	48153617	chr14:48153449-48153617	5.4	168	8.32e-10		chr16	3723404	3723405	chr16:3723283-3723525
chr15	97643214	97643444	chr15:97643214-97643444	7.34	230	4.8e-10		chr14	34024154	34024322	chr14:34024154-34024322	6.42	168	3.4e-06		chr16	38360575	38360576	chr16:38360409-38360740
chr15	102349799	102350026	chr15:102349799-102350026	9.69	227	8.11e-08		chr14	47976490	47976658	chr14:47976490-47976658	4.73	168	1.63e-10		chr16	38379409	38379410	chr16:38379316-38379502
chr15	78758716	78758888	chr15:78758716-78758888	7.05	172	6.7e-07		chr14	70211121	70211289	chr14:70211121-70211289	6.08	168	1.61e-05		chr16	3843166	3843167	chr16:3843061-3843271
chr15	79521474	79521691	chr15:79521474-79521691	7.64	217	2.16e-08		chr14	23765863	23766031	chr14:23765863-23766031	5.74	168	7.14e-05		chr16	4285547	4285548	chr16:4285457-4285636
chr15	84817669	84818155	chr15:84817669-84818155	16.4	486	8e-14		chr14	102269525	102269693	chr14:102269525-102269693	5.74	168	7.14e-05		chr16	43506328	43506329	chr16:43506190-43506466
chr15	59146743	59146961	chr15:59146743-59146961	7.93	218	2.16e-08		chr14	35255786	35256048	chr14:35255786-35256048	9.46	262	7.54e-21		chr16	43702470	43702471	chr16:43702364-43702576
chr15	81790813	81790985	chr15:81790813-81790985	7.05	172	3.87e-09		chr14	102253144	102253312	chr14:102253144-102253312	4.73	168	4.65e-05		chr16	44239151	44239152	chr16:44238959-44239343
chr15	77671390	77671626	chr15:77671390-77671626	7.05	236	6.7e-07		chr14	65258550	65258718	chr14:65258550-65258718	6.42	168	3.4e-06		chr16	4455927	4455928	chr16:4455744-4456110
chr15	73537914	73538086	chr15:73537914-73538086	6.17	172	1.61e-05		chr14	21624625	21624793	chr14:21624625-21624793	4.73	168	4.65e-05		chr16	44891110	44891111	chr16:44890927-44891293
chr15	38492267	38492499	chr15:38492267-38492499	7.05	232	3.87e-09		chr14	28186728	28186965	chr14:28186728-28186965	7.09	237	4.8e-10		chr16	45336807	45336808	chr16:45336584-45337029
chr15	81026046	81026218	chr15:81026046-81026218	5.87	172	1.61e-05		chr14	26445415	26445583	chr14:26445415-26445583	4.39	168	1.13e-06		chr16	45347438	45347439	chr16:45347333-45347543
chr15	100446107	100446336	chr15:100446107-100446336	8.81	229	5.16e-08		chr14	31892649	31892861	chr14:31892649-31892861	10.5	212	1.48e-23		chr16	45797143	45797144	chr16:45796965-45797320
chr15	57410442	57410698	chr15:57410442-57410698	9.1	256	8.31e-11		chr14	58599063	58599281	chr14:58599063-58599281	11.5	218	1.57e-12		chr16	45799476	45799477	chr16:45799325-45799627
chr15	98702401	98702631	chr15:98702401-98702631	7.64	230	1.09e-15		chr14	26683388	26683556	chr14:26683388-26683556	7.43	168	4.42e-19		chr16	50784055	50784056	chr16:50783890-50784219
chr15	76290825	76291040	chr15:76290825-76291040	7.05	215	3.87e-09		chr14	63791570	63791738	chr14:63791570-63791738	8.11	168	6.19e-12		chr16	5113778	5113779	chr16:5113586-5113969
chr15	102088154	102088326	chr15:102088154-102088326	6.17	172	1.61e-05		chr15	38007110	38007278	chr15:38007110-38007278	6.75	168	3.87e-09		chr16	57413095	57413096	chr16:57412897-57413293
chr15	43114050	43114222	chr15:43114050-43114222	6.75	172	6.7e-07		chr15	37997439	37997672	chr15:37997439-37997672	9.46	233	8.11e-08		chr16	57416290	57416291	chr16:57416144-57416436
chr15	67186428	67186651	chr15:67186428-67186651	8.52	223	5.59e-10		chr15	82067220	82067388	chr15:82067220-82067388	6.08	168	6.36e-11		chr16	61340812	61340813	chr16:61340666-61340957
chr15	102232808	102232980	chr15:102232808-102232980	6.46	172	3.4e-06		chr15	103000087	103000298	chr15:103000087-103000298	7.43	211	1.24e-07		chr16	65821263	65821264	chr16:65821114-65821411
chr15	78583431	78583603	chr15:78583431-78583603	5.58	172	1.36e-06		chr15	8804292	8804506	chr15:8804292-8804506	7.77	214	1.13e-06		chr16	65850700	65850701	chr16:65850593-65850807
chr15	84868732	84868904	chr15:84868732-84868904	6.46	172	3.4e-06		chr15	6007026	6007236	chr15:6007026-6007236	14.2	210	9.15e-14		chr16	76575678	76575679	chr16:76575491-76575865
chr15	76035953	76036190	chr15:76035953-76036190	6.75	237	3e-13		chr15	12639873	12640131	chr15:12639873-12640131	8.11	258	3.57e-09		chr16	76814759	76814760	chr16:76814600-76814917
chr15	36937373	36937545	chr15:36937373-36937545	5.87	172	2.07e-07		chr15	79968427	79968595	chr15:79968427-79968595	6.42	168	3.4e-06		chr16	76816917	76816918	chr16:76816770-76817064
chr15	81230278	81230450	chr15:81230278-81230450	5.58	172	7.14e-05		chr15	75435342	75435510	chr15:75435342-75435510	6.08	168	2.07e-07		chr16	80503065	80503066	chr16:80502966-80503163
chr15	76756204	76756376	chr15:76756204-76756376	5.29	172	8.31e-06		chr15	76778607	76778775	chr15:76778607-76778775	5.4	168	7.14e-05		chr16	86223464	86223465	chr16:86223346-86223582
chr15	81418123	81418481	chr15:81418123-81418481	12	358	3.53e-14		chr15	76034676	76034844	chr15:76034676-76034844	5.74	168	1.36e-06		chr16	86340760	86340761	chr16:86340589-86340930
chr15	22662994	22663166	chr15:22662994-22663166	5.58	172	7.14e-05		chr15	58844536	58844704	chr15:58844536-58844704	5.07	168	8.31e-06		chr16	87553699	87553700	chr16:87553446-87553952
chr15	98783691	98783863	chr15:98783691-98783863	5.87	172	1.61e-05		chr15	38944242	38944410	chr15:38944242-38944410	6.08	168	1.61e-05		chr16	87568057	87568058	chr16:87567823-87568290
chr15	8119236	8119408	chr15:8119236-8119408	4.99	172	8.31e-06		chr15	96920054	96920367	chr15:96920054-96920367	13.5	313	9.98e-11		chr16	91730755	91730756	chr16:91730601-91730909
chr15	57966467	57966639	chr15:57966467-57966639	5.58	172	7.14e-05		chr15	38403194	38403419	chr15:38403194-38403419	6.75	225	3.87e-09		chr16	91841661	91841662	chr16:91841555-91841766
chr15	84754424	84754658	chr15:84754424-84754658	7.64	234	1.13e-06		chr15	78760769	78760937	chr15:78760769-78760937	5.4	168	7.14e-05		chr16	92828085	92828086	chr16:92827953-92828217
chr15	38009045	38009217	chr15:38009045-38009217	5.87	172	1.61e-05		chr15	102793847	102794015	chr15:102793847-102794015	5.07	168	1e-08		chr16	92904429	92904430	chr16:92904322-92904535
chr15	84753964	84754136	chr15:84753964-84754136	6.46	172	3.4e-06		chr15	25846145	25846313	chr15:25846145-25846313	6.42	168	3.4e-06		chr16	92930578	92930579	chr16:92930396-92930759
chr15	79963649	79963821	chr15:79963649-79963821	5.87	172	1.61e-05		chr15	102805434	102805602	chr15:102805434-102805602	5.07	168	1e-08		chr16	92948900	92948901	chr16:92948760-92949039
chr15	24221420	24221592	chr15:24221420-24221592	5.29	172	1e-08		chr15	93105400	93105568	chr15:93105400-93105568	6.42	168	3.4e-06		chr16	92961747	92961748	chr16:92961559-92961935
chr15	57807794	57807966	chr15:57807794-57807966	6.46	172	4.52e-12		chr15	38448153	38448371	chr15:38448153-38448371	7.43	218	4.89e-06		chr16	92964084	92964085	chr16:92963904-92964264
chr15	81297454	81297626	chr15:81297454-81297626	5.58	172	7.14e-05		chr15	98698381	98698549	chr15:98698381-98698549	7.43	168	4.89e-06		chr16	92975520	92975521	chr16:92975332-92975707
chr15	78504026	78504198	chr15:78504026-78504198	6.17	172	1.61e-05		chr15	79165583	79165812	chr15:79165583-79165812	8.11	229	2.48e-07		chr16	93007111	93007112	chr16:93006914-93007308
chr15	80536812	80537029	chr15:80536812-80537029	6.75	217	1.42e-17		chr15	84084214	84084427	chr15:84084214-84084427	6.42	213	2.93e-08		chr16	93107688	93107689	chr16:93107374-93108002
chr16	25440250	25440470	chr16:25440250-25440470	8.22	220	3.57e-09		chr15	25690275	25690443	chr15:25690275-25690443	4.73	168	1.63e-10		chr16	93548490	93548491	chr16:93548323-93548656
chr16	4537658	4537830	chr16:4537658-4537830	7.34	172	4.89e-06		chr15	72781863	72782123	chr15:72781863-72782123	8.44	260	5.16e-08		chr16	93733604	93733605	chr16:93733460-93733747
chr16	96304452	96304624	chr16:96304452-96304624	6.46	172	3.4e-06		chr15	99920224	99920535	chr15:99920224-99920535	16.5	311	2.38e-12		chr16	93808468	93808469	chr16:93808193-93808743
chr16	93711243	93711547	chr16:93711243-93711547	10.9	304	9.88e-12		chr15	75508946	75509114	chr15:75508946-75509114	5.4	168	3.09e-13		chr16	94582574	94582575	chr16:94582297-94582851
chr16	25599576	25599793	chr16:25599576-25599793	8.52	217	5.16e-08		chr15	38387030	38387198	chr15:38387030-38387198	6.08	168	6.36e-11		chr16	94740754	94740755	chr16:94740507-94741000
chr16	22067556	22067728	chr16:22067556-22067728	5.58	172	1.36e-06		chr15	96526119	96526287	chr15:96526119-96526287	5.4	168	8.32e-10		chr16	94757498	94757499	chr16:94757341-94757655
chr16	31274904	31275076	chr16:31274904-31275076	6.17	172	1.61e-05		chr15	82729221	82729389	chr15:82729221-82729389	6.08	168	2.07e-07		chr16	94876918	94876919	chr16:94876784-94877051
chr16	45070771	45070943	chr16:45070771-45070943	5.87	172	1.61e-05		chr15	38218327	38218495	chr15:38218327-38218495	5.4	168	7.14e-05		chr16	96049036	96049037	chr16:96048940-96049132
chr16	11750843	11751015	chr16:11750843-11751015	6.17	172	2.07e-07		chr15	77801032	77801200	chr15:77801032-77801200	5.74	168	7.14e-05		chr16	97508581	97508582	chr16:97508468-97508693
chr16	24175510	24175682	chr16:24175510-24175682	6.17	172	1.61e-05		chr15	59477630	59477798	chr15:59477630-59477798	5.4	168	7.14e-05		chr16	97510492	97510493	chr16:97510397-97510587
chr16	25250511	25250777	chr16:25250511-25250777	7.64	266	1.09e-15		chr15	38135173	38135341	chr15:38135173-38135341	5.74	168	1.36e-06		chr16	97624250	97624251	chr16:97624137-97624362
chr16	55636469	55636641	chr16:55636469-55636641	6.17	172	2.07e-07		chr15	96932648	96932816	chr15:96932648-96932816	7.09	168	1.24e-07		chr16	97938348	97938349	chr16:97938207-97938488
chr16	6844800	6844972	chr16:6844800-6844972	6.17	172	1.61e-05		chr15	73386540	73386708	chr15:73386540-73386708	5.74	168	7.14e-05		chr17	10010162	10010163	chr17:10010032-10010291
chr16	14705720	14705892	chr16:14705720-14705892	5.58	172	1.36e-06		chr15	36813012	36813180	chr15:36813012-36813180	5.74	168	1.36e-06		chr17	10014335	10014336	chr17:10014221-10014448
chr16	93608120	93608292	chr16:93608120-93608292	5.87	172	1.61e-05		chr15	11623715	11623883	chr15:11623715-11623883	6.42	168	4.52e-12		chr17	10218268	10218269	chr17:10217936-10218599
chr16	21272087	21272259	chr16:21272087-21272259	5.29	172	8.31e-06		chr15	25553309	25553477	chr15:25553309-25553477	4.73	168	1.11e-07		chr17	10298266	10298267	chr17:10298136-10298395
chr16	86210805	86210977	chr16:86210805-86210977	5.29	172	1e-08		chr15	41222207	41222483	chr15:41222207-41222483	9.46	276	1.18e-11		chr17	12347394	12347395	chr17:12347210-12347578
chr16	31016858	31017030	chr16:31016858-31017030	5.58	172	7.14e-05		chr15	102952830	102953177	chr15:102952830-102953177	12.5	347	1.81e-09		chr17	12388262	12388263	chr17:12388147-12388376
chr16	4597488	4597660	chr16:4597488-4597660	4.99	172	1e-08		chr15	10876467	10876699	chr15:10876467-10876699	5.74	232	1.36e-06		chr17	12402517	12402518	chr17:12402377-12402656
chr16	45311759	45311974	chr16:45311759-45311974	6.75	215	3e-13		chr15	51243727	51243895	chr15:51243727-51243895	5.4	168	7.14e-05		chr17	12951038	12951039	chr17:12950911-12951165
chr16	50753731	50753958	chr16:50753731-50753958	9.4	227	1.92e-09		chr15	99891146	99891314	chr15:99891146-99891314	6.42	168	3.4e-06		chr17	12952835	12952836	chr17:12952630-12953040
chr16	93107016	93107188	chr16:93107016-93107188	5.87	172	1.61e-05		chr15	54950637	54950855	chr15:54950637-54950855	7.09	218	1.24e-07		chr17	13744923	13744924	chr17:13744833-13745013
chr16	14317611	14317827	chr16:14317611-14317827	5.58	216	8.32e-10		chr15	96540508	96540782	chr15:96540508-96540782	9.79	274	1.6e-12		chr17	13811970	13811971	chr17:13811814-13812126
chr16	50999057	50999229	chr16:50999057-50999229	6.46	172	3.4e-06		chr15	10866590	10866758	chr15:10866590-10866758	5.74	168	7.14e-05		chr17	13892113	13892114	chr17:13891977-13892249
chr16	32332412	32332584	chr16:32332412-32332584	4.7	172	1.11e-07		chr15	98815634	98815802	chr15:98815634-98815802	5.07	168	1e-08		chr17	14377153	14377154	chr17:14377031-14377275
chr16	31638490	31638662	chr16:31638490-31638662	5.87	172	2.07e-07		chr15	78267461	78267629	chr15:78267461-78267629	5.4	168	7.14e-05		chr17	14386812	14386813	chr17:14386681-14386942
chr16	37801328	37801500	chr16:37801328-37801500	6.17	172	1.61e-05		chr15	102830477	102830645	chr15:102830477-102830645	5.4	168	7.14e-05		chr17	14642640	14642641	chr17:14642476-14642803
chr16	79878825	79879043	chr16:79878825-79879043	6.17	218	6.36e-11		chr15	75509480	75509700	chr15:75509480-75509700	8.44	220	6.48e-13		chr17	15332277	15332278	chr17:15332010-15332543
chr16	4886761	4886984	chr16:4886761-4886984	7.05	223	3.87e-09		chr15	81297169	81297337	chr15:81297169-81297337	5.74	168	1.36e-06		chr17	15332986	15332987	chr17:15332836-15333136
chr16	42874126	42874298	chr16:42874126-42874298	6.17	172	1.19e-14		chr15	10308257	10308425	chr15:10308257-10308425	6.08	168	1.61e-05		chr17	15351231	15351232	chr17:15351021-15351441
chr16	29946359	29946531	chr16:29946359-29946531	5.87	172	2.07e-07		chr15	90367287	90367504	chr15:90367287-90367504	6.75	217	3.87e-09		chr17	15487323	15487324	chr17:15487191-15487455
chr16	93604605	93604777	chr16:93604605-93604777	5.58	172	8.32e-10		chr15	73014393	73014561	chr15:73014393-73014561	5.4	168	7.14e-05		chr17	15490012	15490013	chr17:15489846-15490178
chr16	74159611	74159828	chr16:74159611-74159828	7.34	217	1.87e-14		chr15	6900688	6900856	chr15:6900688-6900856	8.44	168	5.16e-08		chr17	15494265	15494266	chr17:15494104-15494425
chr16	91011987	91012159	chr16:91011987-91012159	4.99	172	1e-08		chr15	102551980	102552148	chr15:102551980-102552148	6.75	168	6.7e-07		chr17	15509020	15509021	chr17:15508838-15509201
chr16	86015583	86015970	chr16:86015583-86015970	12.9	387	1.7e-13		chr15	98860374	98860542	chr15:98860374-98860542	5.4	168	7.14e-05		chr17	15599248	15599249	chr17:15599118-15599378
chr16	44724408	44724681	chr16:44724408-44724681	7.64	273	2.16e-08		chr15	35622736	35622904	chr15:35622736-35622904	6.08	168	2.07e-07		chr17	16355788	16355789	chr17:16355564-16356012
chr16	35770488	35770660	chr16:35770488-35770660	6.17	172	1.61e-05		chr15	99262345	99262513	chr15:99262345-99262513	4.39	168	1.13e-06		chr17	23859894	23859895	chr17:23859753-23860035
chr16	32914365	32914537	chr16:32914365-32914537	4.7	172	1.11e-07		chr15	76034014	76034280	chr15:76034014-76034280	10.8	266	2.57e-14		chr17	24274410	24274411	chr17:24274280-24274540
chr16	4642947	4643119	chr16:4642947-4643119	5.29	172	8.31e-06		chr15	79164213	79164381	chr15:79164213-79164381	5.4	168	7.14e-05		chr17	25646420	25646421	chr17:25646256-25646583
chr16	93535738	93535910	chr16:93535738-93535910	4.7	172	4.65e-05		chr15	98356123	98356291	chr15:98356123-98356291	5.4	168	1.36e-06		chr17	25712467	25712468	chr17:25712062-25712872
chr16	44123421	44123636	chr16:44123421-44123636	6.17	215	2.07e-07		chr15	98356786	98356954	chr15:98356786-98356954	5.74	168	1.36e-06		chr17	25893925	25893926	chr17:25893784-25894066
chr16	89974160	89974332	chr16:89974160-89974332	4.99	172	1e-08		chr15	101998003	101998171	chr15:101998003-101998171	5.4	168	7.14e-05		chr17	26080895	26080896	chr17:26080808-26080982
chr16	45767722	45767894	chr16:45767722-45767894	5.58	172	8.32e-10		chr15	78603069	78603237	chr15:78603069-78603237	5.74	168	8.32e-10		chr17	27257119	27257120	chr17:27256932-27257305
chr16	20718331	20718503	chr16:20718331-20718503	4.7	172	1.11e-07		chr15	53090765	53090933	chr15:53090765-53090933	5.74	168	7.14e-05		chr17	27291294	27291295	chr17:27291168-27291419
chr16	30066920	30067092	chr16:30066920-30067092	4.99	172	8.31e-06		chr15	56465913	56466167	chr15:56465913-56466167	12.8	254	4.32e-10		chr17	28174341	28174342	chr17:28174036-28174645
chr16	34331743	34332050	chr16:34331743-34332050	9.4	307	1.18e-11		chr15	101198903	101199170	chr15:101198903-101199170	9.46	267	1.92e-09		chr17	28693762	28693763	chr17:28693602-28693921
chr16	11134214	11134386	chr16:11134214-11134386	4.7	172	1.11e-07		chr15	76049448	76049616	chr15:76049448-76049616	5.07	168	1e-08		chr17	29188021	29188022	chr17:29187885-29188156
chr16	25818296	25818468	chr16:25818296-25818468	6.17	172	6.36e-11		chr15	41635949	41636117	chr15:41635949-41636117	6.75	168	3.87e-09		chr17	29190936	29190937	chr17:29190828-29191044
chr16	15637668	15637840	chr16:15637668-15637840	5.58	172	8.32e-10		chr15	77712130	77712341	chr15:77712130-77712341	7.09	211	4.8e-10		chr17	29193292	29193293	chr17:29193139-29193445
chr16	4212484	4212656	chr16:4212484-4212656	4.11	172	1.13e-06		chr15	81688332	81688500	chr15:81688332-81688500	5.4	168	1.36e-06		chr17	29193918	29193919	chr17:29193664-29194172
chr16	92706717	92706889	chr16:92706717-92706889	4.7	172	1.11e-07		chr15	84866827	84867071	chr15:84866827-84867071	7.43	244	1.87e-14		chr17	29195090	29195091	chr17:29194929-29195251
chr16	92954475	92954647	chr16:92954475-92954647	5.58	172	7.14e-05		chr15	58339183	58339351	chr15:58339183-58339351	5.74	168	3.09e-13		chr17	29468016	29468017	chr17:29467721-29468310
chr16	52071855	52072027	chr16:52071855-52072027	5.87	172	1.61e-05		chr15	93545977	93546241	chr15:93545977-93546241	8.44	264	6.48e-13		chr17	29531225	29531226	chr17:29531094-29531356
chr16	93884289	93884525	chr16:93884289-93884525	7.34	236	1.24e-07		chr15	76032488	76032712	chr15:76032488-76032712	6.75	224	6.7e-07		chr17	29546999	29547000	chr17:29546803-29547194
chr16	87699710	87699882	chr16:87699710-87699882	4.7	172	4.65e-05		chr15	102335014	102335182	chr15:102335014-102335182	5.74	168	7.14e-05		chr17	29629731	29629732	chr17:29629631-29629831
chr16	55632304	55632608	chr16:55632304-55632608	8.52	304	6.48e-13		chr15	81696014	81696182	chr15:81696014-81696182	5.74	168	7.14e-05		chr17	30117027	30117028	chr17:30116919-30117134
chr16	94593142	94593314	chr16:94593142-94593314	4.4	172	1.13e-06		chr15	37418682	37418850	chr15:37418682-37418850	5.74	168	8.32e-10		chr17	31711780	31711781	chr17:31711617-31711942
chr16	18774067	18774239	chr16:18774067-18774239	4.7	172	1.11e-07		chr15	100566465	100566633	chr15:100566465-100566633	5.74	168	1.36e-06		chr17	31866342	31866343	chr17:31866242-31866442
chr16	8831746	8831918	chr16:8831746-8831918	4.99	172	8.31e-06		chr15	76455901	76456069	chr15:76455901-76456069	5.07	168	8.31e-06		chr17	31914399	31914400	chr17:31914247-31914551
chr16	93553061	93553233	chr16:93553061-93553233	5.87	172	2.07e-07		chr15	27554664	27555043	chr15:27554664-27555043	12.5	379	6.28e-11		chr17	31925499	31925500	chr17:31925383-31925614
chr16	24238022	24238194	chr16:24238022-24238194	4.7	172	1.63e-10		chr15	56182627	56182795	chr15:56182627-56182795	5.07	168	1e-08		chr17	31926245	31926246	chr17:31925904-31926586
chr16	91043920	91044092	chr16:91043920-91044092	5.58	172	7.14e-05		chr15	27525316	27525484	chr15:27525316-27525484	5.4	168	1.36e-06		chr17	31927989	31927990	chr17:31927788-31928189
chr16	57543137	57543309	chr16:57543137-57543309	5.29	172	1e-08		chr15	57584791	57584959	chr15:57584791-57584959	5.4	168	7.14e-05		chr17	32029911	32029912	chr17:32029741-32030081
chr16	96423280	96423452	chr16:96423280-96423452	4.4	172	1.13e-06		chr15	96373752	96373920	chr15:96373752-96373920	5.4	168	1.36e-06		chr17	32066953	32066954	chr17:32066841-32067065
chr16	11442748	11442920	chr16:11442748-11442920	4.7	172	4.65e-05		chr15	79964384	79964552	chr15:79964384-79964552	5.74	168	7.14e-05		chr17	32067454	32067455	chr17:32067349-32067558
chr16	13240347	13240519	chr16:13240347-13240519	4.99	172	8.31e-06		chr15	79782462	79782630	chr15:79782462-79782630	6.42	168	2.93e-08		chr17	32160254	32160255	chr17:32160156-32160352
chr16	24569862	24570034	chr16:24569862-24570034	4.7	172	1.11e-07		chr15	35375074	35375242	chr15:35375074-35375242	5.74	168	1.36e-06		chr17	32348702	32348703	chr17:32348583-32348820
chr16	13358041	13358213	chr16:13358041-13358213	3.82	172	5.88e-08		chr15	23417558	23417726	chr15:23417558-23417726	6.42	168	3.4e-06		chr17	34254319	34254320	chr17:34254151-34254486
chr16	22440131	22440303	chr16:22440131-22440303	4.7	172	4.65e-05		chr15	25552694	25552962	chr15:25552694-25552962	10.5	268	3.91e-09		chr17	34258517	34258518	chr17:34258379-34258654
chr16	23449889	23450326	chr16:23449889-23450326	10.3	437	5.97e-11		chr15	83081753	83081921	chr15:83081753-83081921	6.08	168	6.36e-11		chr17	34347844	34347845	chr17:34347711-34347976
chr16	20716033	20716205	chr16:20716033-20716205	4.99	172	8.31e-06		chr15	68090621	68090789	chr15:68090621-68090789	5.07	168	8.31e-06		chr17	34742476	34742477	chr17:34742278-34742674
chr16	92139956	92140128	chr16:92139956-92140128	5.87	172	1.61e-05		chr15	98502892	98503060	chr15:98502892-98503060	5.74	168	7.14e-05		chr17	34779114	34779115	chr17:34779026-34779202
chr16	33283341	33283513	chr16:33283341-33283513	4.7	172	4.65e-05		chr15	82957635	82957803	chr15:82957635-82957803	5.07	168	1e-08		chr17	35857503	35857504	chr17:35857413-35857592
chr16	20733272	20733444	chr16:20733272-20733444	5.29	172	1e-08		chr15	57971696	57971864	chr15:57971696-57971864	5.74	168	3.09e-13		chr17	35998403	35998404	chr17:35998297-35998508
chr16	93014625	93014797	chr16:93014625-93014797	4.99	172	1e-08		chr15	79765277	79765507	chr15:79765277-79765507	8.11	230	2.48e-07		chr17	36003118	36003119	chr17:36002906-36003330
chr16	24498236	24498463	chr16:24498236-24498463	7.34	227	4.8e-10		chr15	78335400	78335568	chr15:78335400-78335568	5.4	168	1.36e-06		chr17	43214241	43214242	chr17:43214149-43214332
chr16	11782432	11782604	chr16:11782432-11782604	4.4	172	3.26e-09		chr15	57718692	57718860	chr15:57718692-57718860	5.07	168	1e-08		chr17	44393757	44393758	chr17:44393618-44393895
chr16	3262861	3263033	chr16:3262861-3263033	4.99	172	8.31e-06		chr15	82999503	82999671	chr15:82999503-82999671	5.07	168	8.31e-06		chr17	44645460	44645461	chr17:44645154-44645765
chr16	43177146	43177318	chr16:43177146-43177318	4.99	172	1e-08		chr15	83002801	83002969	chr15:83002801-83002969	5.4	168	7.14e-05		chr17	44956960	44956961	chr17:44956854-44957065
chr16	43459091	43459263	chr16:43459091-43459263	4.99	172	8.31e-06		chr15	85539755	85539923	chr15:85539755-85539923	4.39	168	1.13e-06		chr17	4498524	4498525	chr17:4498335-4498713
chr16	92953462	92953634	chr16:92953462-92953634	5.87	172	6.36e-11		chr15	76029013	76029181	chr15:76029013-76029181	5.07	168	8.31e-06		chr17	4501234	4501235	chr17:4501122-4501345
chr16	94747169	94747341	chr16:94747169-94747341	4.11	172	1.13e-06		chr15	79995842	79996010	chr15:79995842-79996010	5.07	168	7.42e-12		chr17	45734931	45734932	chr17:45734801-45735060
chr16	42663171	42663343	chr16:42663171-42663343	4.4	172	3.26e-09		chr15	77046178	77046535	chr15:77046178-77046535	11.1	357	1.6e-10		chr17	45739120	45739121	chr17:45738960-45739280
chr16	4586277	4586449	chr16:4586277-4586449	4.11	172	1.13e-06		chr15	101788335	101788503	chr15:101788335-101788503	5.4	168	7.14e-05		chr17	45748363	45748364	chr17:45748239-45748486
chr17	7814441	7814613	chr17:7814441-7814613	5.87	172	1.61e-05		chr15	23439372	23439639	chr15:23439372-23439639	10.1	267	3.46e-10		chr17	45753211	45753212	chr17:45752964-45753457
chr17	72315193	72315365	chr17:72315193-72315365	4.7	172	1.11e-07		chr15	23349846	23350111	chr15:23349846-23350111	8.11	265	2.48e-07		chr17	46173615	46173616	chr17:46173529-46173700
chr17	24685546	24685718	chr17:24685546-24685718	4.4	172	3.26e-09		chr15	7020846	7021014	chr15:7020846-7021014	5.4	168	8.32e-10		chr17	47648446	47648447	chr17:47648321-47648571
chr17	34164726	34164898	chr17:34164726-34164898	5.29	172	1e-08		chr15	76786671	76786839	chr15:76786671-76786839	6.08	168	6.36e-11		chr17	47658886	47658887	chr17:47658641-47659131
chr17	31702628	31702800	chr17:31702628-31702800	5.29	172	1e-08		chr15	98598825	98598993	chr15:98598825-98598993	5.07	168	1e-08		chr17	47660372	47660373	chr17:47660211-47660533
chr17	26646225	26646397	chr17:26646225-26646397	5.29	172	8.31e-06		chr15	77044759	77044927	chr15:77044759-77044927	5.74	168	7.14e-05		chr17	47679168	47679169	chr17:47679032-47679304
chr17	35974234	35974406	chr17:35974234-35974406	4.7	172	1.11e-07		chr15	101807184	101807352	chr15:101807184-101807352	5.07	168	8.31e-06		chr17	47732474	47732475	chr17:47732225-47732723
chr17	25869278	25869450	chr17:25869278-25869450	4.11	172	3.26e-09		chr15	90262784	90262952	chr15:90262784-90262952	5.74	168	8.32e-10		chr17	48548589	48548590	chr17:48548431-48548747
chr17	29271213	29271385	chr17:29271213-29271385	5.29	172	8.31e-06		chr15	91465172	91465340	chr15:91465172-91465340	4.73	168	1.11e-07		chr17	48549714	48549715	chr17:48549447-48549981
chr17	26644955	26645224	chr17:26644955-26645224	6.46	269	4.52e-12		chr15	83304542	83304819	chr15:83304542-83304819	14.5	277	4.85e-12		chr17	53735912	53735913	chr17:53735726-53736097
chr17	26667591	26667763	chr17:26667591-26667763	4.7	172	4.65e-05		chr15	38231045	38231213	chr15:38231045-38231213	5.4	168	7.14e-05		chr17	56281905	56281906	chr17:56281771-56282038
chr17	87341555	87341727	chr17:87341555-87341727	4.7	172	1.11e-07		chr15	64214863	64215031	chr15:64214863-64215031	6.08	168	2.07e-07		chr17	56287078	56287079	chr17:56286910-56287245
chr17	35862810	35862982	chr17:35862810-35862982	4.99	172	8.31e-06		chr15	81643648	81643816	chr15:81643648-81643816	5.07	168	7.42e-12		chr17	56732142	56732143	chr17:56732050-56732234
chr17	25971023	25971274	chr17:25971023-25971274	6.17	251	1.19e-14		chr15	99269408	99269576	chr15:99269408-99269576	4.73	168	1.11e-07		chr17	56733430	56733431	chr17:56733220-56733640
chr17	44839111	44839326	chr17:44839111-44839326	4.99	215	8.31e-06		chr15	99268151	99268319	chr15:99268151-99268319	5.74	168	8.32e-10		chr17	57140923	57140924	chr17:57140725-57141121
chr17	79959653	79959825	chr17:79959653-79959825	6.17	172	2.07e-07		chr15	64142856	64143024	chr15:64142856-64143024	5.4	168	1.36e-06		chr17	5959914	5959915	chr17:5959756-5960071
chr17	36055611	36055886	chr17:36055611-36055886	7.34	275	4.89e-06		chr15	81689450	81689618	chr15:81689450-81689618	4.73	168	1.11e-07		chr17	6173080	6173081	chr17:6172970-6173189
chr17	7391604	7391776	chr17:7391604-7391776	4.11	172	1.13e-06		chr15	64057312	64057480	chr15:64057312-64057480	5.74	168	1.36e-06		chr17	62787582	62787583	chr17:62787447-62787717
chr17	63517471	63517643	chr17:63517471-63517643	4.7	172	4.65e-05		chr15	3383344	3383512	chr15:3383344-3383512	5.07	168	8.31e-06		chr17	64854164	64854165	chr17:64854021-64854306
chr17	71202015	71202187	chr17:71202015-71202187	4.7	172	4.65e-05		chr15	99202259	99202427	chr15:99202259-99202427	5.4	168	8.32e-10		chr17	65186578	65186579	chr17:65186406-65186750
chr17	13203140	13203312	chr17:13203140-13203312	4.11	172	1.13e-06		chr15	36935956	36936124	chr15:36935956-36936124	5.07	168	8.31e-06		chr17	65906503	65906504	chr17:65906335-65906670
chr17	7402109	7402281	chr17:7402109-7402281	4.99	172	1e-08		chr15	76498861	76499029	chr15:76498861-76499029	4.73	168	1.63e-10		chr17	66053313	66053314	chr17:66053174-66053451
chr17	32149326	32149498	chr17:32149326-32149498	4.7	172	1.63e-10		chr15	36723856	36724024	chr15:36723856-36724024	6.08	168	1.61e-05		chr17	66311164	66311165	chr17:66311036-66311292
chr17	56174143	56174315	chr17:56174143-56174315	4.99	172	7.42e-12		chr15	80862243	80862411	chr15:80862243-80862411	4.73	168	4.65e-05		chr17	66684407	66684408	chr17:66684289-66684524
chr17	56219142	56219534	chr17:56219142-56219534	11.7	392	1.34e-09		chr15	99164821	99165214	chr15:99164821-99165214	19.9	393	1.48e-19		chr17	66866553	66866554	chr17:66866448-66866658
chr17	24343186	24343358	chr17:24343186-24343358	3.82	172	1.02e-05		chr15	36672710	36672878	chr15:36672710-36672878	6.08	168	1.61e-05		chr17	67982293	67982294	chr17:67982204-67982382
chr17	64213403	64213575	chr17:64213403-64213575	4.99	172	1e-08		chr15	63789234	63789402	chr15:63789234-63789402	4.73	168	1.63e-10		chr17	68253829	68253830	chr17:68253692-68253966
chr17	15962390	15962631	chr17:15962390-15962631	7.05	241	6.7e-07		chr15	76493369	76493590	chr15:76493369-76493590	6.42	221	4.52e-12		chr17	68352045	68352046	chr17:68351945-68352144
chr17	56854024	56854196	chr17:56854024-56854196	4.4	172	1.13e-06		chr15	84868228	84868396	chr15:84868228-84868396	5.4	168	7.14e-05		chr17	68457245	68457246	chr17:68456962-68457527
chr17	28465622	28465839	chr17:28465622-28465839	6.17	217	2.07e-07		chr15	99656768	99656936	chr15:99656768-99656936	4.73	168	4.65e-05		chr17	68662063	68662064	chr17:68661943-68662183
chr17	36056339	36056511	chr17:36056339-36056511	4.7	172	1.11e-07		chr15	36537272	36537440	chr15:36537272-36537440	5.4	168	3.09e-13		chr17	69657146	69657147	chr17:69657007-69657285
chr17	71200582	71200754	chr17:71200582-71200754	4.11	172	1.13e-06		chr15	10853145	10853313	chr15:10853145-10853313	4.73	168	4.65e-05		chr17	69733468	69733469	chr17:69733347-69733589
chr17	66473133	66473305	chr17:66473133-66473305	4.11	172	1.13e-06		chr15	75866911	75867079	chr15:75866911-75867079	5.4	168	7.14e-05		chr17	70979480	70979481	chr17:70979364-70979595
chr17	27699036	27699208	chr17:27699036-27699208	4.99	172	8.31e-06		chr15	99085805	99085973	chr15:99085805-99085973	5.07	168	8.31e-06		chr17	71088039	71088040	chr17:71087852-71088226
chr17	29479074	29479246	chr17:29479074-29479246	4.99	172	8.31e-06		chr15	97412493	97412661	chr15:97412493-97412661	5.07	168	1e-08		chr17	71103114	71103115	chr17:71102943-71103284
chr17	79772450	79772622	chr17:79772450-79772622	4.99	172	8.31e-06		chr15	76491336	76491504	chr15:76491336-76491504	5.07	168	8.31e-06		chr17	71343174	71343175	chr17:71342842-71343505
chr17	29234360	29234595	chr17:29234360-29234595	5.87	235	1.61e-05		chr15	101905562	101905730	chr15:101905562-101905730	5.4	168	1.36e-06		chr17	72343687	72343688	chr17:72343557-72343816
chr17	35652447	35652619	chr17:35652447-35652619	4.7	172	1.11e-07		chr15	6005110	6005278	chr15:6005110-6005278	4.39	168	3.26e-09		chr17	73176455	73176456	chr17:73176275-73176635
chr17	35034524	35034696	chr17:35034524-35034696	4.99	172	8.31e-06		chr15	40989475	40989643	chr15:40989475-40989643	4.73	168	1.11e-07		chr17	7344961	7344962	chr17:7344830-7345092
chr17	46816139	46816311	chr17:46816139-46816311	4.11	172	1.13e-06		chr15	9087630	9087798	chr15:9087630-9087798	4.39	168	3.26e-09		chr17	73468231	73468232	chr17:73468109-73468353
chr17	31703714	31703886	chr17:31703714-31703886	4.99	172	8.31e-06		chr15	86069549	86069773	chr15:86069549-86069773	9.12	224	1.59e-19		chr17	7401717	7401718	chr17:7401596-7401838
chr17	35182053	35182225	chr17:35182053-35182225	4.7	172	4.65e-05		chr15	34334485	34334711	chr15:34334485-34334711	6.42	226	2.93e-08		chr17	7476065	7476066	chr17:7475768-7476361
chr17	46167497	46167669	chr17:46167497-46167669	4.99	172	1e-08		chr15	34302707	34302875	chr15:34302707-34302875	4.73	168	4.65e-05		chr17	7816445	7816446	chr17:7816271-7816619
chr17	79698491	79698663	chr17:79698491-79698663	4.7	172	4.65e-05		chr15	62845838	62846006	chr15:62845838-62846006	7.09	168	1.24e-07		chr17	7836694	7836695	chr17:7836501-7836887
chr17	50546435	50546607	chr17:50546435-50546607	5.29	172	1e-08		chr15	81977777	81977945	chr15:81977777-81977945	5.74	168	7.14e-05		chr17	7837738	7837739	chr17:7837595-7837881
chr17	46992721	46992893	chr17:46992721-46992893	4.99	172	8.31e-06		chr15	77666976	77667144	chr15:77666976-77667144	4.39	168	1.13e-06		chr17	7847096	7847097	chr17:7846957-7847234
chr17	29627667	29627839	chr17:29627667-29627839	4.11	172	1.13e-06		chr15	33976128	33976296	chr15:33976128-33976296	6.42	168	3.4e-06		chr17	7849039	7849040	chr17:7848876-7849201
chr17	45736011	45736183	chr17:45736011-45736183	5.29	172	1e-08		chr15	100564288	100564456	chr15:100564288-100564456	4.73	168	1.11e-07		chr17	78801185	78801186	chr17:78800996-78801373
chr17	24300445	24300617	chr17:24300445-24300617	5.58	172	7.14e-05		chr15	33836304	33836472	chr15:33836304-33836472	6.08	168	2.07e-07		chr17	79491235	79491236	chr17:79491073-79491397
chr17	31702115	31702287	chr17:31702115-31702287	5.87	172	1.61e-05		chr15	52819103	52819271	chr15:52819103-52819271	4.73	168	4.65e-05		chr17	79764245	79764246	chr17:79764105-79764384
chr17	16600530	16600702	chr17:16600530-16600702	5.29	172	1e-08		chr15	81413267	81413435	chr15:81413267-81413435	5.07	168	7.42e-12		chr17	79862840	79862841	chr17:79862710-79862969
chr17	46818169	46818341	chr17:46818169-46818341	4.7	172	1.11e-07		chr15	100577876	100578044	chr15:100577876-100578044	5.07	168	8.31e-06		chr17	79876128	79876129	chr17:79875988-79876268
chr17	10097682	10097854	chr17:10097682-10097854	4.11	172	1.13e-06		chr15	102813656	102813878	chr15:102813656-102813878	6.75	222	3.87e-09		chr17	79953349	79953350	chr17:79953241-79953456
chr17	27075636	27075808	chr17:27075636-27075808	6.17	172	6.36e-11		chr15	100584899	100585067	chr15:100584899-100585067	5.4	168	8.32e-10		chr17	85176123	85176124	chr17:85175987-85176258
chr17	83703581	83703753	chr17:83703581-83703753	4.7	172	1.11e-07		chr15	53054144	53054312	chr15:53054144-53054312	4.73	168	4.65e-05		chr17	85486013	85486014	chr17:85485845-85486180
chr17	84587042	84587214	chr17:84587042-84587214	5.29	172	1e-08		chr15	78906215	78906383	chr15:78906215-78906383	4.73	168	1.11e-07		chr17	86361208	86361209	chr17:86361103-86361312
chr17	35302596	35302768	chr17:35302596-35302768	4.7	172	4.65e-05		chr15	81417720	81417888	chr15:81417720-81417888	5.74	168	7.14e-05		chr17	86609172	86609173	chr17:86609034-86609309
chr17	34161390	34161562	chr17:34161390-34161562	4.7	172	4.65e-05		chr15	96538426	96538594	chr15:96538426-96538594	4.73	168	1.11e-07		chr17	87388127	87388128	chr17:87387954-87388300
chr17	32490816	32491060	chr17:32490816-32491060	7.05	244	3e-13		chr15	85431556	85431724	chr15:85431556-85431724	5.07	168	8.31e-06		chr17	87763671	87763672	chr17:87763510-87763832
chr17	29626439	29626611	chr17:29626439-29626611	4.4	172	1.13e-06		chr15	89012825	89012993	chr15:89012825-89012993	4.73	168	1.11e-07		chr17	8951452	8951453	chr17:8951321-8951582
chr17	13852598	13852770	chr17:13852598-13852770	8.81	172	5.16e-08		chr15	8519389	8519557	chr15:8519389-8519557	4.73	168	4.65e-05		chr17	9876633	9876634	chr17:9876479-9876787
chr17	57387436	57387652	chr17:57387436-57387652	8.81	216	5.16e-08		chr15	102808876	102809044	chr15:102808876-102809044	4.73	168	4.65e-05		chr17	9941054	9941055	chr17:9940869-9941239
chr17	34729160	34729377	chr17:34729160-34729377	7.34	217	4.8e-10		chr15	67009838	67010277	chr15:67009838-67010277	14.5	439	4.85e-12		chr17	9944857	9944858	chr17:9944746-9944967
chr17	26057247	26057419	chr17:26057247-26057419	6.17	172	2.07e-07		chr15	79521702	79521870	chr15:79521702-79521870	4.73	168	4.65e-05		chr18	10181890	10181891	chr18:10181788-10181991
chr17	56723115	56723331	chr17:56723115-56723331	6.75	216	3.87e-09		chr15	75658731	75658899	chr15:75658731-75658899	11.8	168	3.05e-11		chr18	10784372	10784373	chr18:10784213-10784531
chr17	30358684	30358901	chr17:30358684-30358901	7.34	217	4.8e-10		chr15	72928214	72928442	chr15:72928214-72928442	5.4	228	8.32e-10		chr18	10789825	10789826	chr18:10789681-10789969
chr17	45345974	45346189	chr17:45345974-45346189	6.46	215	3.4e-06		chr15	8395705	8395873	chr15:8395705-8395873	5.07	168	8.31e-06		chr18	13233785	13233786	chr18:13233659-13233911
chr17	56214130	56214302	chr17:56214130-56214302	6.17	172	1.61e-05		chr15	78621286	78621454	chr15:78621286-78621454	5.07	168	8.31e-06		chr18	14490088	14490089	chr18:14489707-14490468
chr17	15097319	15097491	chr17:15097319-15097491	6.17	172	2.07e-07		chr15	75562083	75562251	chr15:75562083-75562251	6.42	168	4.25e-16		chr18	14620446	14620447	chr18:14620310-14620582
chr17	79690060	79690301	chr17:79690060-79690301	6.75	241	6.7e-07		chr15	31176328	31176496	chr15:31176328-31176496	4.73	168	4.65e-05		chr18	16939322	16939323	chr18:16939108-16939535
chr17	65963792	65964076	chr17:65963792-65964076	8.81	284	5.16e-08		chr15	77630824	77630992	chr15:77630824-77630992	5.07	168	1e-08		chr18	20670737	20670738	chr18:20670631-20670843
chr17	79821126	79821298	chr17:79821126-79821298	6.17	172	1.61e-05		chr15	73004550	73004935	chr15:73004550-73004935	12.5	385	1.28e-22		chr18	20829408	20829409	chr18:20829301-20829514
chr17	56428879	56429051	chr17:56428879-56429051	6.17	172	1.61e-05		chr15	77130202	77130370	chr15:77130202-77130370	4.39	168	1.13e-06		chr18	20967853	20967854	chr18:20967674-20968032
chr17	44913794	44913966	chr17:44913794-44913966	6.17	172	1.61e-05		chr15	79571625	79571937	chr15:79571625-79571937	9.79	312	3.46e-10		chr18	20970880	20970881	chr18:20970740-20971020
chr17	7373648	7373889	chr17:7373648-7373889	6.75	241	3.87e-09		chr15	78842841	78843009	chr15:78842841-78843009	5.07	168	8.31e-06		chr18	21458459	21458460	chr18:21458333-21458584
chr17	56325191	56325492	chr17:56325191-56325492	9.98	301	1.6e-12		chr15	3949373	3949541	chr15:3949373-3949541	5.07	168	1e-08		chr18	23670438	23670439	chr18:23670301-23670575
chr17	84588680	84588896	chr17:84588680-84588896	6.46	216	3.4e-06		chr15	100057659	100057960	chr15:100057659-100057960	9.46	301	1.18e-11		chr18	3004419	3004420	chr18:3004332-3004506
chr17	29478680	29478852	chr17:29478680-29478852	6.75	172	1.42e-17		chr15	25844932	25845189	chr15:25844932-25845189	12.2	257	2.96e-10		chr18	3004779	3004780	chr18:3004680-3004877
chr17	7373190	7373362	chr17:7373190-7373362	5.87	172	1.61e-05		chr15	102870398	102870566	chr15:102870398-102870566	5.4	168	1.36e-06		chr18	3006115	3006116	chr18:3005978-3006251
chr17	87361434	87361606	chr17:87361434-87361606	6.46	172	4.52e-12		chr15	67103951	67104250	chr15:67103951-67104250	10.5	299	5.97e-11		chr18	31791727	31791728	chr18:31791610-31791844
chr17	34781810	34781982	chr17:34781810-34781982	6.46	172	3.4e-06		chr15	55678649	55678817	chr15:55678649-55678817	5.4	168	1.36e-06		chr18	31795024	31795025	chr18:31794901-31795147
chr17	46817436	46817835	chr17:46817436-46817835	15	399	3.49e-23		chr15	78819086	78819254	chr15:78819086-78819254	6.42	168	2.93e-08		chr18	32484267	32484268	chr18:32484128-32484405
chr17	33896920	33897092	chr17:33896920-33897092	5.58	172	1.36e-06		chr15	78817399	78817567	chr15:78817399-78817567	4.73	168	4.65e-05		chr18	32499865	32499866	chr18:32499707-32500023
chr17	51722949	51723121	chr17:51722949-51723121	5.58	172	7.14e-05		chr15	99478756	99479058	chr15:99478756-99479058	9.79	302	3.46e-10		chr18	32502907	32502908	chr18:32502696-32503117
chr17	45822895	45823067	chr17:45822895-45823067	4.99	172	1e-08		chr15	102832468	102832636	chr15:102832468-102832636	5.4	168	7.14e-05		chr18	32514619	32514620	chr18:32514453-32514784
chr17	33916403	33916575	chr17:33916403-33916575	5.58	172	1.36e-06		chr15	102501174	102501342	chr15:102501174-102501342	4.39	168	1.13e-06		chr18	32525278	32525279	chr18:32525173-32525382
chr17	32526151	32526366	chr17:32526151-32526366	5.87	215	6.36e-11		chr15	55187628	55187956	chr15:55187628-55187956	15.2	328	7.45e-12		chr18	32538879	32538880	chr18:32538608-32539149
chr17	57170038	57170210	chr17:57170038-57170210	5.87	172	2.07e-07		chr15	81043681	81043849	chr15:81043681-81043849	5.4	168	7.14e-05		chr18	32540154	32540155	chr18:32539908-32540400
chr17	5484030	5484260	chr17:5484030-5484260	7.64	230	1.09e-15		chr15	74944989	74945157	chr15:74944989-74945157	6.08	168	2.07e-07		chr18	32601685	32601686	chr18:32601571-32601798
chr17	35272195	35272367	chr17:35272195-35272367	5.87	172	2.07e-07		chr15	88581574	88581742	chr15:88581574-88581742	5.4	168	1.36e-06		chr18	34049542	34049543	chr18:34049443-34049640
chr17	3410443	3410615	chr17:3410443-3410615	5.58	172	7.14e-05		chr15	103066368	103066536	chr15:103066368-103066536	4.05	168	1.13e-06		chr18	34107914	34107915	chr18:34107800-34108028
chr17	35772811	35772983	chr17:35772811-35772983	6.75	172	6.7e-07		chr15	59668372	59668540	chr15:59668372-59668540	4.73	168	1.11e-07		chr18	34382604	34382605	chr18:34382492-34382715
chr17	69732501	69732764	chr17:69732501-69732764	9.1	263	1.02e-08		chr15	25845574	25845784	chr15:25845574-25845784	8.44	210	5.59e-10		chr18	35019890	35019891	chr18:35019646-35020134
chr17	84481305	84481477	chr17:84481305-84481477	4.99	172	8.31e-06		chr15	57037278	57037497	chr15:57037278-57037497	7.09	219	4.8e-10		chr18	35182334	35182335	chr18:35182087-35182580
chr17	30368620	30368836	chr17:30368620-30368836	7.05	216	3.87e-09		chr15	80091325	80091493	chr15:80091325-80091493	4.73	168	1.11e-07		chr18	35522453	35522454	chr18:35522215-35522690
chr17	36408403	36408575	chr17:36408403-36408575	5.58	172	8.32e-10		chr15	80089869	80090037	chr15:80089869-80090037	5.4	168	7.14e-05		chr18	36014369	36014370	chr18:36014280-36014457
chr17	88463401	88463573	chr17:88463401-88463573	5.87	172	1.61e-05		chr15	25551232	25551400	chr15:25551232-25551400	5.4	168	1.36e-06		chr18	38364847	38364848	chr18:38364662-38365032
chr17	56723739	56723911	chr17:56723739-56723911	5.58	172	7.14e-05		chr15	85529101	85529269	chr15:85529101-85529269	4.39	168	1.13e-06		chr18	38764950	38764951	chr18:38764676-38765223
chr17	56725763	56726156	chr17:56725763-56726156	12.6	393	4.16e-18		chr15	78762009	78762177	chr15:78762009-78762177	5.4	168	1.36e-06		chr18	39918077	39918078	chr18:39917967-39918187
chr17	84580365	84580537	chr17:84580365-84580537	5.29	172	8.31e-06		chr15	80063548	80063771	chr15:80063548-80063771	6.42	223	2.93e-08		chr18	46609827	46609828	chr18:46609709-46609944
chr17	36054982	36055154	chr17:36054982-36055154	5.87	172	2.07e-07		chr15	76208193	76208404	chr15:76208193-76208404	10.5	211	3.91e-09		chr18	47326088	47326089	chr18:47325929-47326246
chr17	56812238	56812465	chr17:56812238-56812465	7.05	227	3e-13		chr15	98534900	98535068	chr15:98534900-98535068	5.07	168	8.31e-06		chr18	47329821	47329822	chr18:47329624-47330018
chr17	24986847	24987019	chr17:24986847-24987019	6.17	172	1.61e-05		chr15	85533375	85533543	chr15:85533375-85533543	5.4	168	7.14e-05		chr18	47352298	47352299	chr18:47352079-47352517
chr17	13498959	13499131	chr17:13498959-13499131	5.58	172	1.36e-06		chr15	31222723	31222949	chr15:31222723-31222949	11.5	226	3.07e-15		chr18	4757897	4757898	chr18:4757644-4758150
chr17	34743020	34743192	chr17:34743020-34743192	4.7	172	4.65e-05		chr15	25389723	25389891	chr15:25389723-25389891	8.78	168	5.59e-10		chr18	47962929	47962930	chr18:47962805-47963053
chr17	10513345	10513609	chr17:10513345-10513609	7.34	264	4.8e-10		chr15	96378203	96378415	chr15:96378203-96378415	10.1	212	3.46e-10		chr18	5367848	5367849	chr18:5367704-5367991
chr17	64681032	64681204	chr17:64681032-64681204	5.29	172	1e-08		chr15	97708178	97708346	chr15:97708178-97708346	9.79	168	3.46e-10		chr18	5387229	5387230	chr18:5387025-5387433
chr17	74926659	74926831	chr17:74926659-74926831	5.29	172	8.31e-06		chr15	57399542	57399897	chr15:57399542-57399897	20.9	355	4.34e-21		chr18	5388685	5388686	chr18:5388553-5388817
chr17	84587553	84587725	chr17:84587553-84587725	5.29	172	8.31e-06		chr15	33973676	33973844	chr15:33973676-33973844	9.12	168	1.02e-08		chr18	54751709	54751710	chr18:54751580-54751837
chr17	84587976	84588148	chr17:84587976-84588148	5.58	172	8.32e-10		chr15	58043943	58044229	chr15:58043943-58044229	12.8	286	4.32e-10		chr18	55060334	55060335	chr18:55060096-55060571
chr17	34741422	34741722	chr17:34741422-34741722	8.22	300	3.57e-09		chr15	38400653	38400954	chr15:38400653-38400954	14.2	301	1.33e-10		chr18	55061751	55061752	chr18:55061660-55061842
chr17	24341131	24341346	chr17:24341131-24341346	5.58	215	1.36e-06		chr15	67008725	67008893	chr15:67008725-67008893	8.11	168	2.48e-07		chr18	56099283	56099284	chr18:56099154-56099411
chr17	56731607	56731826	chr17:56731607-56731826	6.46	219	2.93e-08		chr15	76628044	76628254	chr15:76628044-76628254	13.2	210	1.7e-13		chr18	56296312	56296313	chr18:56296197-56296427
chr17	35096979	35097151	chr17:35096979-35097151	4.99	172	8.31e-06		chr15	76958309	76958477	chr15:76958309-76958477	8.11	168	2.48e-07		chr18	56884268	56884269	chr18:56884132-56884404
chr17	46786450	46786622	chr17:46786450-46786622	6.75	172	6.7e-07		chr15	96127625	96127837	chr15:96127625-96127837	10.1	212	5.53e-16		chr18	57371989	57371990	chr18:57371855-57372123
chr17	47027890	47028062	chr17:47027890-47028062	6.17	172	1.61e-05		chr15	55087593	55088059	chr15:55087593-55088059	19.6	466	5.5e-14		chr18	57405127	57405128	chr18:57404964-57405289
chr17	28937522	28937694	chr17:28937522-28937694	4.99	172	8.31e-06		chr15	7881752	7881920	chr15:7881752-7881920	7.77	168	1.13e-06		chr18	57409325	57409326	chr18:57409006-57409643
chr17	43671645	43671862	chr17:43671645-43671862	5.58	217	1.36e-06		chr15	74452744	74452958	chr15:74452744-74452958	11.8	214	2.4e-13		chr18	57418797	57418798	chr18:57418683-57418911
chr17	46340671	46340843	chr17:46340671-46340843	5.58	172	8.32e-10		chr15	55849812	55850026	chr15:55849812-55850026	9.12	214	1.02e-08		chr18	57567707	57567708	chr18:57567501-57567913
chr17	34260421	34260593	chr17:34260421-34260593	5.87	172	2.07e-07		chr15	51562462	51562630	chr15:51562462-51562630	8.11	168	2.48e-07		chr18	5835335	5835336	chr18:5835127-5835542
chr17	27702444	27702616	chr17:27702444-27702616	6.17	172	2.07e-07		chr15	7068948	7069224	chr15:7068948-7069224	11.1	276	5.89e-09		chr18	5835990	5835991	chr18:5835823-5836157
chr17	34206097	34206598	chr17:34206097-34206598	13.8	501	4.91e-13		chr15	66878085	66878253	chr15:66878085-66878253	7.77	168	2.16e-08		chr18	5919978	5919979	chr18:5919869-5920086
chr17	53617628	53617800	chr17:53617628-53617800	4.99	172	1e-08		chr15	6524524	6524692	chr15:6524524-6524692	7.09	168	4.89e-06		chr18	5929320	5929321	chr18:5929135-5929504
chr17	56722370	56722588	chr17:56722370-56722588	4.99	218	1e-08		chr15	76044130	76044298	chr15:76044130-76044298	7.77	168	2.16e-08		chr18	6019158	6019159	chr18:6019021-6019294
chr17	7409395	7409567	chr17:7409395-7409567	4.7	172	4.65e-05		chr15	58818198	58818366	chr15:58818198-58818366	10.5	168	3.91e-09		chr18	61669984	61669985	chr18:61669840-61670128
chr17	84586228	84586490	chr17:84586228-84586490	7.34	262	1.24e-07		chr15	38401141	38401358	chr15:38401141-38401358	9.12	217	8.31e-11		chr18	61781973	61781974	chr18:61781845-61782101
chr17	57389331	57389503	chr17:57389331-57389503	4.99	172	8.31e-06		chr15	41443954	41444172	chr15:41443954-41444172	8.44	218	5.16e-08		chr18	61797488	61797489	chr18:61797379-61797597
chr17	31700586	31701035	chr17:31700586-31701035	13.8	449	4.91e-13		chr15	103063627	103063841	chr15:103063627-103063841	8.44	214	5.59e-10		chr18	61987128	61987129	chr18:61987020-61987236
chr17	10509967	10510228	chr17:10509967-10510228	7.93	261	2.16e-08		chr15	99175521	99175689	chr15:99175521-99175689	7.43	168	4.89e-06		chr18	62163225	62163226	chr18:62163056-62163394
chr17	26742971	26743143	chr17:26742971-26743143	4.4	172	1.13e-06		chr15	34396227	34396488	chr15:34396227-34396488	12.8	261	1.7e-13		chr18	62613920	62613921	chr18:62613710-62614129
chr17	56600892	56601204	chr17:56600892-56601204	10.6	312	1.48e-23		chr15	61815882	61816050	chr15:61815882-61816050	8.11	168	2.48e-07		chr18	63950472	63950473	chr18:63950362-63950581
chr17	29630073	29630245	chr17:29630073-29630245	5.29	172	7.42e-12		chr15	75658278	75658552	chr15:75658278-75658552	11.1	274	1.57e-12		chr18	65261435	65261436	chr18:65261325-65261544
chr17	34169427	34169599	chr17:34169427-34169599	4.99	172	7.42e-12		chr15	77710122	77710290	chr15:77710122-77710290	5.74	168	7.14e-05		chr18	67127129	67127130	chr18:67127012-67127246
chr17	10510650	10510822	chr17:10510650-10510822	4.7	172	4.65e-05		chr15	90534576	90534744	chr15:90534576-90534744	6.08	168	1.61e-05		chr18	67534002	67534003	chr18:67533839-67534164
chr17	24304923	24305095	chr17:24304923-24305095	4.99	172	8.31e-06		chr15	86033367	86033535	chr15:86033367-86033535	7.43	168	4.89e-06		chr18	67534863	67534864	chr18:67534725-67535000
chr17	46339375	46339547	chr17:46339375-46339547	5.29	172	8.31e-06		chr15	31476981	31477198	chr15:31476981-31477198	9.46	217	1.92e-09		chr18	67810744	67810745	chr18:67810608-67810879
chr17	26055379	26055551	chr17:26055379-26055551	5.58	172	7.14e-05		chr15	102347791	102347959	chr15:102347791-102347959	7.09	168	4.8e-10		chr18	69229979	69229980	chr18:69229869-69230089
chr17	6142140	6142312	chr17:6142140-6142312	4.7	172	1.11e-07		chr15	100299182	100299350	chr15:100299182-100299350	6.75	168	6.7e-07		chr18	69303942	69303943	chr18:69303715-69304168
chr17	4785392	4785830	chr17:4785392-4785830	11.2	438	1.57e-12		chr15	68055356	68055524	chr15:68055356-68055524	6.42	168	3.4e-06		chr18	69629292	69629293	chr18:69629096-69629487
chr17	15341438	15341610	chr17:15341438-15341610	4.99	172	1e-08		chr15	66948510	66948678	chr15:66948510-66948678	7.09	168	4.89e-06		chr18	70279246	70279247	chr18:70279134-70279358
chr17	53828022	53828265	chr17:53828022-53828265	5.87	243	1.61e-05		chr15	35084592	35084760	chr15:35084592-35084760	7.77	168	2.16e-08		chr18	70515753	70515754	chr18:70515647-70515858
chr17	56248209	56248381	chr17:56248209-56248381	5.87	172	2.07e-07		chr15	78756544	78756756	chr15:78756544-78756756	9.79	212	3.46e-10		chr18	71292418	71292419	chr18:71292316-71292519
chr17	81798646	81798818	chr17:81798646-81798818	4.99	172	7.42e-12		chr15	77622516	77622739	chr15:77622516-77622739	9.79	223	3.46e-10		chr18	73701214	73701215	chr18:73701106-73701322
chr17	15429625	15429797	chr17:15429625-15429797	6.17	172	2.07e-07		chr15	66611995	66612282	chr15:66611995-66612282	20.3	287	4.84e-16		chr18	76383176	76383177	chr18:76382979-76383372
chr17	32458360	32458532	chr17:32458360-32458532	4.4	172	1.13e-06		chr15	61911027	61911247	chr15:61911027-61911247	10.8	220	9.88e-12		chr18	78118671	78118672	chr18:78118551-78118790
chr17	47736521	47736693	chr17:47736521-47736693	5.29	172	1e-08		chr15	58773525	58773758	chr15:58773525-58773758	8.78	233	5.16e-08		chr18	78229140	78229141	chr18:78229008-78229272
chr17	74664237	74664409	chr17:74664237-74664409	4.7	172	1.63e-10		chr15	8752052	8752220	chr15:8752052-8752220	6.08	168	6.36e-11		chr18	78250530	78250531	chr18:78250438-78250621
chr17	10012820	10012992	chr17:10012820-10012992	5.29	172	8.31e-06		chr15	57628032	57628383	chr15:57628032-57628383	17.2	351	2.08e-18		chr18	89130602	89130603	chr18:89130474-89130730
chr17	31885241	31885486	chr17:31885241-31885486	6.75	245	3.87e-09		chr15	94405513	94405681	chr15:94405513-94405681	5.4	168	8.32e-10		chr18	9368124	9368125	chr18:9367900-9368348
chr17	47027123	47027295	chr17:47027123-47027295	5.87	172	1.61e-05		chr15	101159532	101159700	chr15:101159532-101159700	7.09	168	1.24e-07		chr18	9369623	9369624	chr18:9369537-9369708
chr17	29232942	29233114	chr17:29232942-29233114	5.87	172	1.61e-05		chr15	55697921	55698149	chr15:55697921-55698149	8.78	228	5.16e-08		chr19	10040760	10040761	chr19:10040539-10040980
chr17	73271083	73271255	chr17:73271083-73271255	4.7	172	1.11e-07		chr15	76058228	76058396	chr15:76058228-76058396	6.08	168	6.36e-11		chr19	10067958	10067959	chr19:10067808-10068107
chr17	71094125	71094297	chr17:71094125-71094297	4.99	172	8.31e-06		chr15	74580899	74581067	chr15:74580899-74581067	6.08	168	6.36e-11		chr19	10072443	10072444	chr19:10072323-10072562
chr17	79234961	79235133	chr17:79234961-79235133	5.58	172	1.36e-06		chr15	43567362	43567574	chr15:43567362-43567574	6.42	212	2.93e-08		chr19	10747987	10747988	chr19:10747891-10748082
chr17	46994171	46994740	chr17:46994171-46994740	12.3	569	2.96e-10		chr15	33976947	33977115	chr15:33976947-33977115	7.43	168	4.89e-06		chr19	10954638	10954639	chr19:10954552-10954723
chr18	61521073	61521348	chr18:61521073-61521348	9.98	275	1.82e-08		chr15	38231607	38231889	chr15:38231607-38231889	10.5	282	3.91e-09		chr19	10955608	10955609	chr19:10955447-10955769
chr18	5464639	5464866	chr18:5464639-5464866	6.75	227	6.7e-07		chr15	38226933	38227101	chr15:38226933-38227101	5.4	168	8.32e-10		chr19	11000971	11000972	chr19:11000839-11001103
chr18	68812653	68812825	chr18:68812653-68812825	7.34	172	1.24e-07		chr15	81986838	81987006	chr15:81986838-81987006	7.09	168	4.89e-06		chr19	11034002	11034003	chr19:11033760-11034244
chr18	52773623	52773795	chr18:52773623-52773795	5.87	172	2.07e-07		chr15	100260709	100260877	chr15:100260709-100260877	7.09	168	1.24e-07		chr19	11048914	11048915	chr19:11048740-11049087
chr18	32868726	32868898	chr18:32868726-32868898	6.17	172	1.61e-05		chr15	76992228	76992396	chr15:76992228-76992396	5.4	168	7.14e-05		chr19	16326550	16326551	chr19:16326389-16326711
chr18	5820786	5821004	chr18:5820786-5821004	7.05	218	3e-13		chr15	99632338	99632506	chr15:99632338-99632506	6.08	168	2.07e-07		chr19	16447808	16447809	chr19:16447657-16447959
chr18	3005416	3005643	chr18:3005416-3005643	30	227	1.02e-95		chr15	79222213	79222447	chr15:79222213-79222447	8.11	234	2.48e-07		chr19	17034239	17034240	chr19:17034044-17034434
chr18	5666368	5666540	chr18:5666368-5666540	7.64	172	5.61e-11		chr15	36802756	36803320	chr15:36802756-36803320	25.7	564	5e-20		chr19	21660611	21660612	chr19:21660452-21660770
chr18	47022924	47023154	chr18:47022924-47023154	8.81	230	5.16e-08		chr15	99771836	99772055	chr15:99771836-99772055	9.79	219	3.42e-22		chr19	23449708	23449709	chr19:23449576-23449839
chr18	32545130	32545302	chr18:32545130-32545302	5.29	172	8.31e-06		chr15	83372454	83372665	chr15:83372454-83372665	7.09	211	1.24e-07		chr19	23462824	23462825	chr19:23462683-23462965
chr18	32547309	32547591	chr18:32547309-32547591	9.4	282	1.18e-11		chr15	95635742	95635910	chr15:95635742-95635910	4.73	168	4.65e-05		chr19	23595315	23595316	chr19:23595154-23595475
chr18	73789965	73790137	chr18:73789965-73790137	5.58	172	1.36e-06		chr15	36646261	36646429	chr15:36646261-36646429	7.09	168	1.24e-07		chr19	24082416	24082417	chr19:24082281-24082551
chr18	32324420	32324592	chr18:32324420-32324592	7.05	172	3.87e-09		chr15	75843274	75843442	chr15:75843274-75843442	6.42	168	2.93e-08		chr19	24792724	24792725	chr19:24792638-24792809
chr18	10610211	10610443	chr18:10610211-10610443	6.75	232	3.87e-09		chr15	78278583	78278751	chr15:78278583-78278751	6.42	168	2.93e-08		chr19	24899215	24899216	chr19:24899124-24899305
chr18	34380148	34380704	chr18:34380148-34380704	14.1	556	1.17e-17		chr15	64345311	64345479	chr15:64345311-64345479	6.42	168	3.4e-06		chr19	24923528	24923529	chr19:24923323-24923733
chr18	46684065	46684237	chr18:46684065-46684237	5.58	172	1.36e-06		chr15	38726935	38727103	chr15:38726935-38727103	6.75	168	6.7e-07		chr19	24925858	24925859	chr19:24925723-24925993
chr18	20960329	20960501	chr18:20960329-20960501	6.75	172	3.87e-09		chr15	38764003	38764278	chr15:38764003-38764278	12.8	275	4.32e-10		chr19	25011761	25011762	chr19:25011624-25011897
chr18	10182469	10182641	chr18:10182469-10182641	5.58	172	8.32e-10		chr15	94228223	94228433	chr15:94228223-94228433	6.08	210	2.07e-07		chr19	29608828	29608829	chr19:29608644-29609011
chr18	31775103	31775275	chr18:31775103-31775275	5.58	172	3.09e-13		chr15	58932833	58933001	chr15:58932833-58933001	6.08	168	1.61e-05		chr19	32140691	32140692	chr19:32140521-32140860
chr18	35017737	35017909	chr18:35017737-35017909	4.7	172	4.65e-05		chr15	58911816	58911984	chr15:58911816-58911984	6.75	168	3.87e-09		chr19	32384025	32384026	chr19:32383924-32384125
chr18	10787920	10788092	chr18:10787920-10788092	6.17	172	1.61e-05		chr15	85920544	85920712	chr15:85920544-85920712	6.75	168	6.7e-07		chr19	3422691	3422692	chr19:3422555-3422827
chr18	32070072	32070244	chr18:32070072-32070244	5.87	172	1.61e-05		chr15	11760512	11760724	chr15:11760512-11760724	6.75	212	6.7e-07		chr19	34330101	34330102	chr19:34329936-34330265
chr18	33533748	33533968	chr18:33533748-33533968	5.87	220	1.61e-05		chr15	89010881	89011049	chr15:89010881-89011049	5.74	168	1.36e-06		chr19	3714601	3714602	chr19:3714400-3714802
chr18	32323279	32323451	chr18:32323279-32323451	5.58	172	7.14e-05		chr15	85975079	85975247	chr15:85975079-85975247	6.08	168	1.61e-05		chr19	38029427	38029428	chr19:38029279-38029575
chr18	34662156	34662328	chr18:34662156-34662328	5.29	172	8.31e-06		chr15	101837971	101838139	chr15:101837971-101838139	6.75	168	3e-13		chr19	38117000	38117001	chr19:38116840-38117159
chr18	31790145	31790317	chr18:31790145-31790317	5.58	172	7.14e-05		chr15	79294991	79295159	chr15:79294991-79295159	6.08	168	1.61e-05		chr19	38907899	38907900	chr19:38907729-38908068
chr18	24881235	24881407	chr18:24881235-24881407	5.87	172	1.19e-14		chr16	92834258	92834471	chr16:92834258-92834471	11.1	213	3.17e-19		chr19	3923969	3923970	chr19:3923703-3924235
chr18	61123006	61123178	chr18:61123006-61123178	5.87	172	2.07e-07		chr16	23502735	23502903	chr16:23502735-23502903	8.11	168	2.48e-07		chr19	40406578	40406579	chr19:40406447-40406709
chr18	57835045	57835217	chr18:57835045-57835217	4.99	172	1e-08		chr16	17208925	17209208	chr16:17208925-17209208	14.2	283	4.85e-12		chr19	40445013	40445014	chr19:40444872-40445153
chr18	73731036	73731208	chr18:73731036-73731208	5.58	172	8.32e-10		chr16	96349848	96350016	chr16:96349848-96350016	9.12	168	3.45e-07		chr19	40508239	40508240	chr19:40508120-40508358
chr18	35115475	35115699	chr18:35115475-35115699	6.75	224	3.87e-09		chr16	13414697	13414865	chr16:13414697-13414865	7.77	168	5.61e-11		chr19	40573837	40573838	chr19:40573643-40574030
chr18	6280669	6280841	chr18:6280669-6280841	6.17	172	2.07e-07		chr16	11599681	11599849	chr16:11599681-11599849	6.42	168	4.52e-12		chr19	41359214	41359215	chr19:41359105-41359323
chr18	24310544	24310716	chr18:24310544-24310716	5.58	172	1.36e-06		chr16	94719618	94719786	chr16:94719618-94719786	9.46	168	8.11e-08		chr19	41681246	41681247	chr19:41681107-41681385
chr18	12326727	12326977	chr18:12326727-12326977	6.75	250	3e-13		chr16	93239577	93239805	chr16:93239577-93239805	9.46	228	1.92e-09		chr19	42075158	42075159	chr19:42074971-42075345
chr18	47038735	47038907	chr18:47038735-47038907	4.99	172	1e-08		chr16	30739929	30740097	chr16:30739929-30740097	7.43	168	4.89e-06		chr19	42091516	42091517	chr19:42091336-42091696
chr18	31790675	31790847	chr18:31790675-31790847	5.58	172	7.14e-05		chr16	18250922	18251183	chr16:18250922-18251183	9.79	261	3.46e-10		chr19	42111847	42111848	chr19:42111758-42111936
chr18	32887079	32887251	chr18:32887079-32887251	4.99	172	8.31e-06		chr16	30397205	30397416	chr16:30397205-30397416	8.11	211	6.19e-12		chr19	43700802	43700803	chr19:43700680-43700924
chr18	32550664	32550836	chr18:32550664-32550836	4.7	172	4.65e-05		chr16	92426268	92426479	chr16:92426268-92426479	8.11	211	2.48e-07		chr19	44452251	44452252	chr19:44452076-44452425
chr18	79663684	79663856	chr18:79663684-79663856	4.99	172	7.42e-12		chr16	43256423	43256591	chr16:43256423-43256591	6.75	168	3.87e-09		chr19	46574112	46574113	chr19:46573984-46574239
chr18	83084356	83084528	chr18:83084356-83084528	4.7	172	1.11e-07		chr16	20701807	20701975	chr16:20701807-20701975	7.43	168	4.89e-06		chr19	46593246	46593247	chr19:46593092-46593400
chr18	73736284	73736456	chr18:73736284-73736456	4.99	172	8.31e-06		chr16	23270799	23270967	chr16:23270799-23270967	6.75	168	6.7e-07		chr19	46598403	46598404	chr19:46598267-46598538
chr18	75526642	75526814	chr18:75526642-75526814	5.58	172	1.36e-06		chr16	21632093	21632261	chr16:21632093-21632261	7.09	168	4.89e-06		chr19	46719750	46719751	chr19:46719571-46719929
chr18	83084794	83084966	chr18:83084794-83084966	5.58	172	7.14e-05		chr16	65926318	65926486	chr16:65926318-65926486	6.75	168	6.7e-07		chr19	47297048	47297049	chr19:47296730-47297365
chr18	14489378	14489550	chr18:14489378-14489550	4.7	172	1.11e-07		chr16	96309798	96310017	chr16:96309798-96310017	10.8	219	8.07e-10		chr19	47323829	47323830	chr19:47323653-47324004
chr18	75526065	75526237	chr18:75526065-75526237	4.7	172	4.65e-05		chr16	30184840	30185008	chr16:30184840-30185008	6.42	168	3.4e-06		chr19	47402557	47402558	chr19:47402402-47402711
chr18	84579221	84579393	chr18:84579221-84579393	5.58	172	3.09e-13		chr16	84776538	84776798	chr16:84776538-84776798	9.79	260	1.82e-08		chr19	47525160	47525161	chr19:47524990-47525329
chr18	35278372	35278544	chr18:35278372-35278544	4.7	172	1.11e-07		chr16	92979832	92980000	chr16:92979832-92980000	6.75	168	6.7e-07		chr19	47566539	47566540	chr19:47566305-47566773
chr18	32978271	32978443	chr18:32978271-32978443	5.58	172	3.09e-13		chr16	5172794	5172962	chr16:5172794-5172962	7.43	168	4.8e-10		chr19	47583428	47583429	chr19:47583336-47583519
chr18	31787812	31787984	chr18:31787812-31787984	5.29	172	8.31e-06		chr16	35907560	35907818	chr16:35907560-35907818	11.5	258	5.89e-09		chr19	47729586	47729587	chr19:47729417-47729755
chr18	76287826	76287998	chr18:76287826-76287998	5.58	172	8.32e-10		chr16	93293215	93293484	chr16:93293215-93293484	11.1	269	1.57e-12		chr19	47962095	47962096	chr19:47961978-47962211
chr18	5810525	5810697	chr18:5810525-5810697	4.7	172	4.65e-05		chr16	24205774	24206060	chr16:24205774-24206060	11.5	286	3.17e-19		chr19	47976990	47976991	chr19:47976811-47977168
chr18	61714991	61715163	chr18:61714991-61715163	4.99	172	8.31e-06		chr16	30443643	30443811	chr16:30443643-30443811	6.75	168	6.7e-07		chr19	4876477	4876478	chr19:4876313-4876640
chr18	75186515	75186799	chr18:75186515-75186799	10.3	284	5.97e-11		chr16	13900052	13900220	chr16:13900052-13900220	7.43	168	4.42e-19		chr19	4999605	4999606	chr19:4999492-4999718
chr18	31964199	31964467	chr18:31964199-31964467	8.52	268	5.59e-10		chr16	10979666	10979834	chr16:10979666-10979834	6.42	168	3.4e-06		chr19	53728872	53728873	chr19:53728750-53728994
chr18	39410300	39410472	chr18:39410300-39410472	4.4	172	3.26e-09		chr16	10776497	10776757	chr16:10776497-10776757	10.8	260	2.57e-14		chr19	53736810	53736811	chr19:53736699-53736920
chr18	35568336	35568508	chr18:35568336-35568508	4.7	172	1.11e-07		chr16	25532167	25532335	chr16:25532167-25532335	6.08	168	6.36e-11		chr19	53785786	53785787	chr19:53785549-53786023
chr18	5583622	5583794	chr18:5583622-5583794	5.29	172	1e-08		chr16	38370341	38370509	chr16:38370341-38370509	5.74	168	7.14e-05		chr19	53806381	53806382	chr19:53806164-53806597
chr18	32322750	32322976	chr18:32322750-32322976	7.64	226	1.09e-15		chr16	10898835	10899003	chr16:10898835-10899003	5.07	168	1e-08		chr19	5430611	5430612	chr19:5430423-5430798
chr18	83086146	83086318	chr18:83086146-83086318	5.58	172	1.36e-06		chr16	92697052	92697220	chr16:92697052-92697220	6.08	168	1.61e-05		chr19	5445219	5445220	chr19:5445108-5445329
chr18	68878582	68878754	chr18:68878582-68878754	5.29	172	1e-08		chr16	24200370	24200538	chr16:24200370-24200538	5.07	168	7.42e-12		chr19	55619209	55619210	chr19:55619031-55619387
chr18	23931800	23931972	chr18:23931800-23931972	5.58	172	7.14e-05		chr16	30064293	30064461	chr16:30064293-30064461	5.4	168	1.36e-06		chr19	56448530	56448531	chr19:56448320-56448740
chr18	32321817	32322376	chr18:32321817-32322376	18.8	559	2.49e-17		chr16	80513181	80513349	chr16:80513181-80513349	11.1	168	1.6e-10		chr19	56763231	56763232	chr19:56763033-56763428
chr18	21054709	21054881	chr18:21054709-21054881	4.7	172	4.65e-05		chr16	30009015	30009183	chr16:30009015-30009183	6.42	168	3.4e-06		chr19	56902965	56902966	chr19:56902867-56903063
chr18	35025992	35026164	chr18:35025992-35026164	5.29	172	8.31e-06		chr16	43583328	43583496	chr16:43583328-43583496	6.42	168	3.4e-06		chr19	57014525	57014526	chr19:57014305-57014744
chr18	90679083	90679255	chr18:90679083-90679255	5.58	172	8.32e-10		chr16	5159378	5159603	chr16:5159378-5159603	11.1	225	1.6e-10		chr19	57272109	57272110	chr19:57271900-57272318
chr18	24761465	24761637	chr18:24761465-24761637	4.99	172	7.42e-12		chr16	65869186	65869403	chr16:65869186-65869403	5.74	217	8.32e-10		chr19	57273212	57273213	chr19:57273071-57273352
chr18	39435565	39435737	chr18:39435565-39435737	4.7	172	1.11e-07		chr16	56718015	56718268	chr16:56718015-56718268	9.12	253	1.02e-08		chr19	57883046	57883047	chr19:57882906-57883186
chr18	36962211	36962383	chr18:36962211-36962383	4.4	172	1.13e-06		chr16	5183422	5183590	chr16:5183422-5183590	5.4	168	1.36e-06		chr19	58091964	58091965	chr19:58091729-58092199
chr18	32806939	32807162	chr18:32806939-32807162	6.17	223	1.19e-14		chr16	30137038	30137206	chr16:30137038-30137206	7.43	168	4.89e-06		chr19	5839837	5839838	chr19:5839672-5840002
chr18	35974898	35975070	chr18:35974898-35975070	5.58	172	1.36e-06		chr16	50779907	50780075	chr16:50779907-50780075	5.74	168	7.14e-05		chr19	58497537	58497538	chr19:58497382-58497691
chr18	31794271	31794443	chr18:31794271-31794443	10.9	172	2.48e-08		chr16	94431399	94431567	chr16:94431399-94431567	5.4	168	8.32e-10		chr19	58526051	58526052	chr19:58525890-58526211
chr18	78228306	78228478	chr18:78228306-78228478	5.29	172	8.31e-06		chr16	45057556	45057724	chr16:45057556-45057724	5.74	168	8.32e-10		chr19	58527205	58527206	chr19:58527016-58527393
chr18	31919958	31920592	chr18:31919958-31920592	14.4	634	9.15e-14		chr16	96366667	96366835	chr16:96366667-96366835	5.4	168	1.36e-06		chr19	5935426	5935427	chr19:5935214-5935638
chr18	76288280	76288499	chr18:76288280-76288499	7.05	219	3e-13		chr16	96335684	96335852	chr16:96335684-96335852	5.4	168	7.14e-05		chr19	5944357	5944358	chr19:5944218-5944496
chr18	75856722	75856894	chr18:75856722-75856894	4.99	172	1e-08		chr16	92995874	92996088	chr16:92995874-92996088	6.75	214	3e-13		chr19	59481029	59481030	chr19:59480892-59481166
chr18	77743817	77743989	chr18:77743817-77743989	4.7	172	4.65e-05		chr16	94792389	94792600	chr16:94792389-94792600	6.08	211	2.07e-07		chr19	6287285	6287286	chr19:6287175-6287394
chr18	76270539	76270780	chr18:76270539-76270780	7.34	241	4.89e-06		chr16	87700330	87700498	chr16:87700330-87700498	6.08	168	6.36e-11		chr19	7053626	7053627	chr19:7053511-7053740
chr18	73862832	73863004	chr18:73862832-73863004	4.7	172	1.11e-07		chr16	87575918	87576086	chr16:87575918-87576086	5.74	168	1.36e-06		chr19	7200195	7200196	chr19:7199985-7200405
chr18	62011644	62011976	chr18:62011644-62011976	10.9	332	9.88e-12		chr16	31291401	31291669	chr16:31291401-31291669	9.79	268	3.46e-10		chr19	7222724	7222725	chr19:7222420-7223027
chr18	74939246	74939418	chr18:74939246-74939418	4.7	172	4.65e-05		chr16	47536815	47536983	chr16:47536815-47536983	5.74	168	8.32e-10		chr19	7229922	7229923	chr19:7229708-7230135
chr18	35093554	35093726	chr18:35093554-35093726	4.7	172	1.11e-07		chr16	33594478	33594646	chr16:33594478-33594646	6.75	168	3.87e-09		chr19	7253529	7253530	chr19:7253299-7253759
chr18	11309806	11310144	chr18:11309806-11310144	10.6	338	4.79e-17		chr16	30533118	30533286	chr16:30533118-30533286	4.73	168	1.11e-07		chr19	7558223	7558224	chr19:7558068-7558377
chr18	7870159	7870331	chr18:7870159-7870331	4.7	172	4.65e-05		chr16	32524001	32524169	chr16:32524001-32524169	5.4	168	1.36e-06		chr2	101602705	101602706	chr2:101602556-101602853
chr18	47510013	47510185	chr18:47510013-47510185	5.29	172	1e-08		chr16	94758442	94758700	chr16:94758442-94758700	9.46	258	8.11e-08		chr2	101603257	101603258	chr2:101603036-101603477
chr18	34382129	34382301	chr18:34382129-34382301	4.11	172	1.13e-06		chr16	11066033	11066201	chr16:11066033-11066201	5.4	168	1.36e-06		chr2	102798852	102798853	chr2:102798678-102799025
chr18	13106449	13106621	chr18:13106449-13106621	4.7	172	1.11e-07		chr16	94943250	94943490	chr16:94943250-94943490	8.11	240	3.57e-09		chr2	103976332	103976333	chr2:103976214-103976450
chr18	6310171	6310343	chr18:6310171-6310343	4.11	172	1.13e-06		chr16	92139781	92139949	chr16:92139781-92139949	4.73	168	1.11e-07		chr2	104127171	104127172	chr2:104127047-104127294
chr19	7557384	7557647	chr19:7557384-7557647	9.1	263	6.44e-14		chr16	57428148	57428316	chr16:57428148-57428316	6.42	168	3.4e-06		chr2	104259823	104259824	chr2:104259605-104260041
chr19	4548579	4548751	chr19:4548579-4548751	7.64	172	5.61e-11		chr16	42876695	42876863	chr16:42876695-42876863	4.73	168	4.65e-05		chr2	104412982	104412983	chr2:104412830-104413134
chr19	6916835	6917007	chr19:6916835-6917007	8.52	172	5.16e-08		chr16	38368529	38368697	chr16:38368529-38368697	4.73	168	1.11e-07		chr2	112283949	112283950	chr2:112283601-112284297
chr19	4122842	4123060	chr19:4122842-4123060	6.75	218	6.7e-07		chr16	14163004	14163172	chr16:14163004-14163172	5.4	168	1.36e-06		chr2	112285761	112285762	chr2:112285600-112285921
chr19	46835567	46835739	chr19:46835567-46835739	7.34	172	1.24e-07		chr16	30518627	30518893	chr16:30518627-30518893	8.44	266	5.16e-08		chr2	112871059	112871060	chr2:112870882-112871235
chr19	10952986	10953158	chr19:10952986-10953158	6.75	172	6.7e-07		chr16	44347299	44347467	chr16:44347299-44347467	5.4	168	1.36e-06		chr2	112955913	112955914	chr2:112955800-112956025
chr19	5488105	5488277	chr19:5488105-5488277	6.75	172	6.7e-07		chr16	23986199	23986367	chr16:23986199-23986367	5.74	168	1.36e-06		chr2	112956308	112956309	chr2:112956213-112956403
chr19	21874586	21874834	chr19:21874586-21874834	9.69	248	1.18e-11		chr16	44724920	44725088	chr16:44724920-44725088	5.74	168	7.14e-05		chr2	113806514	113806515	chr2:113806345-113806683
chr19	9108155	9108327	chr19:9108155-9108327	6.17	172	2.07e-07		chr16	85887895	85888243	chr16:85887895-85888243	19.6	348	5.62e-17		chr2	113810843	113810844	chr2:113810586-113811099
chr19	5845027	5845199	chr19:5845027-5845199	6.17	172	1.61e-05		chr16	57357266	57357434	chr16:57357266-57357434	4.39	168	1.13e-06		chr2	113956644	113956645	chr2:113956511-113956777
chr19	28081990	28082162	chr19:28081990-28082162	6.46	172	3.4e-06		chr16	10846867	10847035	chr16:10846867-10847035	7.09	168	1.24e-07		chr2	113961723	113961724	chr2:113961541-113961905
chr19	55668326	55668498	chr19:55668326-55668498	5.58	172	7.14e-05		chr16	23251547	23251715	chr16:23251547-23251715	5.74	168	1.36e-06		chr2	115431736	115431737	chr2:115431502-115431969
chr19	4928443	4928615	chr19:4928443-4928615	4.99	172	8.31e-06		chr16	5007147	5007315	chr16:5007147-5007315	4.73	168	1.63e-10		chr2	115606378	115606379	chr2:115606229-115606527
chr19	12085868	12086264	chr19:12085868-12086264	11.5	396	1.57e-12		chr16	43324295	43324463	chr16:43324295-43324463	5.07	168	1e-08		chr2	115891807	115891808	chr2:115891703-115891911
chr19	4547789	4547961	chr19:4547789-4547961	6.17	172	6.36e-11		chr16	38087305	38087473	chr16:38087305-38087473	5.07	168	8.31e-06		chr2	115906928	115906929	chr2:115906768-115907087
chr19	6085892	6086064	chr19:6085892-6086064	5.29	172	8.31e-06		chr16	23129352	23129678	chr16:23129352-23129678	10.8	326	2.57e-14		chr2	116978025	116978026	chr2:116977866-116978184
chr19	42010460	42010685	chr19:42010460-42010685	6.75	225	6.7e-07		chr16	97940982	97941298	chr16:97940982-97941298	17.6	316	3.18e-19		chr2	117557192	117557193	chr2:117557064-117557320
chr19	7055830	7056002	chr19:7055830-7056002	5.58	172	7.14e-05		chr16	16989054	16989222	chr16:16989054-16989222	5.07	168	1e-08		chr2	117694806	117694807	chr2:117694644-117694968
chr19	28123824	28123996	chr19:28123824-28123996	5.29	172	8.31e-06		chr16	4684175	4684343	chr16:4684175-4684343	5.4	168	3.09e-13		chr2	117708033	117708034	chr2:117707850-117708215
chr19	21180714	21180936	chr19:21180714-21180936	6.75	222	6.7e-07		chr16	91767565	91767733	chr16:91767565-91767733	5.07	168	8.31e-06		chr2	117708831	117708832	chr2:117708643-117709018
chr19	46472073	46472245	chr19:46472073-46472245	5.58	172	7.14e-05		chr16	85195890	85196058	chr16:85195890-85196058	5.4	168	3.09e-13		chr2	118588125	118588126	chr2:118587869-118588380
chr19	61275668	61275840	chr19:61275668-61275840	38.5	172	7.11e-31		chr16	4587526	4587694	chr16:4587526-4587694	5.74	168	1.36e-06		chr2	120365834	120365835	chr2:120365663-120366005
chr19	3451806	3451978	chr19:3451806-3451978	5.29	172	7.42e-12		chr16	29915634	29915802	chr16:29915634-29915802	5.07	168	8.31e-06		chr2	122131034	122131035	chr2:122130848-122131220
chr19	56664101	56664273	chr19:56664101-56664273	5.58	172	8.32e-10		chr16	94570407	94570575	chr16:94570407-94570575	5.07	168	1e-08		chr2	122436558	122436559	chr2:122436447-122436668
chr19	48888433	48888649	chr19:48888433-48888649	8.52	216	5.59e-10		chr16	4498085	4498253	chr16:4498085-4498253	5.4	168	8.32e-10		chr2	122497688	122497689	chr2:122497540-122497835
chr19	25502807	25503313	chr19:25502807-25503313	15	506	1.65e-14		chr16	97550347	97550515	chr16:97550347-97550515	5.74	168	1.36e-06		chr2	122507795	122507796	chr2:122507707-122507882
chr19	45005214	45005386	chr19:45005214-45005386	10.6	172	2.07e-13		chr16	24561616	24561784	chr16:24561616-24561784	5.07	168	8.31e-06		chr2	124148498	124148499	chr2:124148371-124148624
chr19	44359054	44359273	chr19:44359054-44359273	7.05	219	6.7e-07		chr16	92828740	92828908	chr16:92828740-92828908	6.75	168	6.7e-07		chr2	124558463	124558464	chr2:124558320-124558606
chr19	7314780	7314952	chr19:7314780-7314952	5.58	172	1.36e-06		chr16	24445039	24445256	chr16:24445039-24445256	6.08	217	1.19e-14		chr2	124960129	124960130	chr2:124959930-124960327
chr19	44357709	44357881	chr19:44357709-44357881	5.58	172	8.32e-10		chr16	13819960	13820128	chr16:13819960-13820128	4.73	168	1.11e-07		chr2	125755815	125755816	chr2:125755714-125755916
chr19	3768274	3768446	chr19:3768274-3768446	4.99	172	1e-08		chr16	32776886	32777054	chr16:32776886-32777054	5.07	168	8.31e-06		chr2	127344199	127344200	chr2:127344065-127344332
chr19	57106054	57106226	chr19:57106054-57106226	5.87	172	2.07e-07		chr16	90093977	90094145	chr16:90093977-90094145	4.73	168	1.63e-10		chr2	128280487	128280488	chr2:128280376-128280597
chr19	44367960	44368132	chr19:44367960-44368132	4.99	172	1e-08		chr16	10366588	10366756	chr16:10366588-10366756	4.39	168	1.13e-06		chr2	128363333	128363334	chr2:128363217-128363448
chr19	8798301	8798596	chr19:8798301-8798596	9.98	295	1.82e-08		chr16	96059370	96059538	chr16:96059370-96059538	5.4	168	1.36e-06		chr2	130314508	130314509	chr2:130314330-130314685
chr19	42055091	42055263	chr19:42055091-42055263	5.29	172	8.31e-06		chr16	22262048	22262216	chr16:22262048-22262216	4.73	168	1.11e-07		chr2	130322875	130322876	chr2:130322754-130322996
chr19	55843434	55843606	chr19:55843434-55843606	6.75	172	3e-13		chr16	13405681	13405849	chr16:13405681-13405849	4.73	168	4.65e-05		chr2	130863496	130863497	chr2:130863346-130863645
chr19	5809886	5810058	chr19:5809886-5810058	5.87	172	6.36e-11		chr16	91266249	91266478	chr16:91266249-91266478	7.77	229	2.16e-08		chr2	13219570	13219571	chr2:13219373-13219767
chr19	47805497	47805739	chr19:47805497-47805739	7.64	242	1.13e-06		chr16	35770144	35770312	chr16:35770144-35770312	5.74	168	1.36e-06		chr2	134307122	134307123	chr2:134306973-134307270
chr19	5944938	5945110	chr19:5944938-5945110	6.17	172	6.36e-11		chr16	11570246	11570472	chr16:11570246-11570472	7.77	226	5.61e-11		chr2	135196270	135196271	chr2:135196160-135196379
chr19	46598751	46598923	chr19:46598751-46598923	6.46	172	3.4e-06		chr16	20731837	20732005	chr16:20731837-20732005	5.07	168	1e-08		chr2	135564337	135564338	chr2:135564138-135564535
chr19	46597132	46597304	chr19:46597132-46597304	4.99	172	1e-08		chr16	49853886	49854054	chr16:49853886-49854054	6.08	168	1.19e-14		chr2	14058729	14058730	chr2:14058536-14058922
chr19	23441375	23441547	chr19:23441375-23441547	5.29	172	8.31e-06		chr16	14895107	14895275	chr16:14895107-14895275	5.07	168	8.31e-06		chr2	14086383	14086384	chr2:14086247-14086518
chr19	5490588	5490760	chr19:5490588-5490760	4.99	172	8.31e-06		chr16	50311822	50311990	chr16:50311822-50311990	5.4	168	1.36e-06		chr2	14234239	14234240	chr2:14234123-14234355
chr19	5798090	5798329	chr19:5798090-5798329	8.52	239	5.59e-10		chr16	13368814	13369029	chr16:13368814-13369029	6.75	215	3.87e-09		chr2	143914184	143914185	chr2:143913996-143914372
chr19	59417897	59418069	chr19:59417897-59418069	5.58	172	8.32e-10		chr16	85822745	85822913	chr16:85822745-85822913	7.43	168	1.24e-07		chr2	14744868	14744869	chr2:14744715-14745020
chr19	53216341	53216778	chr19:53216341-53216778	11.7	437	2.43e-20		chr16	32667666	32667834	chr16:32667666-32667834	5.74	168	7.14e-05		chr2	148247590	148247591	chr2:148247433-148247747
chr19	45379088	45379260	chr19:45379088-45379260	4.99	172	8.31e-06		chr16	96504727	96504895	chr16:96504727-96504895	4.73	168	1.11e-07		chr2	151808393	151808394	chr2:151808257-151808529
chr19	32830717	32830933	chr19:32830717-32830933	7.34	216	4.8e-10		chr16	24490999	24491210	chr16:24490999-24491210	10.8	211	2.48e-08		chr2	151937209	151937210	chr2:151937089-151937328
chr19	46576349	46576521	chr19:46576349-46576521	5.58	172	7.14e-05		chr16	24174811	24175034	chr16:24174811-24175034	9.79	223	3.46e-10		chr2	152496241	152496242	chr2:152496149-152496333
chr19	46402716	46402888	chr19:46402716-46402888	5.58	172	1.36e-06		chr17	74320770	74320938	chr17:74320770-74320938	4.73	168	1.63e-10		chr2	152636098	152636099	chr2:152635914-152636282
chr19	46575572	46575744	chr19:46575572-46575744	5.87	172	2.07e-07		chr17	56098265	56098433	chr17:56098265-56098433	5.4	168	1.36e-06		chr2	153162028	153162029	chr2:153161888-153162167
chr19	5637783	5637999	chr19:5637783-5637999	5.87	216	1.61e-05		chr17	6002094	6002262	chr17:6002094-6002262	4.73	168	4.65e-05		chr2	154391478	154391479	chr2:154391326-154391630
chr19	42056190	42056362	chr19:42056190-42056362	5.87	172	2.07e-07		chr17	31693361	31693529	chr17:31693361-31693529	4.39	168	3.26e-09		chr2	154394841	154394842	chr2:154394723-154394959
chr19	28086292	28086464	chr19:28086292-28086464	4.99	172	8.31e-06		chr17	12943510	12943727	chr17:12943510-12943727	6.42	217	3.4e-06		chr2	154543007	154543008	chr2:154542854-154543160
chr19	25462010	25462182	chr19:25462010-25462182	5.87	172	2.07e-07		chr17	48572008	48572176	chr17:48572008-48572176	4.73	168	4.65e-05		chr2	154876449	154876450	chr2:154876306-154876592
chr19	4396504	4396797	chr19:4396504-4396797	7.05	293	3.87e-09		chr17	74608817	74608985	chr17:74608817-74608985	6.75	168	6.7e-07		chr2	155091506	155091507	chr2:155091342-155091669
chr19	4148652	4148824	chr19:4148652-4148824	6.46	172	4.25e-16		chr17	27073821	27073989	chr17:27073821-27073989	4.39	168	3.26e-09		chr2	155109760	155109761	chr2:155109672-155109848
chr19	60950132	60950304	chr19:60950132-60950304	6.17	172	6.36e-11		chr17	7857539	7857707	chr17:7857539-7857707	5.74	168	7.14e-05		chr2	155207672	155207673	chr2:155207559-155207785
chr19	10056626	10056798	chr19:10056626-10056798	4.99	172	8.31e-06		chr17	5993096	5993264	chr17:5993096-5993264	4.73	168	1.63e-10		chr2	155711134	155711135	chr2:155710936-155711332
chr19	5346143	5346315	chr19:5346143-5346315	4.4	172	1.13e-06		chr17	68439145	68439313	chr17:68439145-68439313	4.73	168	1.11e-07		chr2	156451164	156451165	chr2:156451030-156451297
chr19	23340391	23340563	chr19:23340391-23340563	6.46	172	4.52e-12		chr17	27098634	27098802	chr17:27098634-27098802	4.73	168	1.63e-10		chr2	156548274	156548275	chr2:156547998-156548549
chr19	53112788	53112960	chr19:53112788-53112960	5.87	172	1.61e-05		chr17	66723285	66723453	chr17:66723285-66723453	4.39	168	1.13e-06		chr2	156550016	156550017	chr2:156549762-156550270
chr19	5425216	5425438	chr19:5425216-5425438	6.75	222	3.87e-09		chr17	45753801	45753969	chr17:45753801-45753969	4.73	168	4.65e-05		chr2	157699275	157699276	chr2:157699174-157699375
chr19	55817189	55817361	chr19:55817189-55817361	4.4	172	3.26e-09		chr17	24551192	24551360	chr17:24551192-24551360	5.07	168	8.31e-06		chr2	157892249	157892250	chr2:157892099-157892399
chr19	3574686	3574919	chr19:3574686-3574919	7.05	233	3.87e-09		chr17	32155076	32155244	chr17:32155076-32155244	6.42	168	3.4e-06		chr2	160429046	160429047	chr2:160428839-160429253
chr19	10397792	10398008	chr19:10397792-10398008	6.17	216	2.07e-07		chr17	25848250	25848418	chr17:25848250-25848418	5.07	168	8.31e-06		chr2	160435950	160435951	chr2:160435751-160436149
chr19	4092977	4093149	chr19:4092977-4093149	5.58	172	7.14e-05		chr17	3416803	3416971	chr17:3416803-3416971	4.73	168	4.65e-05		chr2	160447031	160447032	chr2:160446785-160447277
chr19	5690081	5690253	chr19:5690081-5690253	5.58	172	1.36e-06		chr17	24657540	24657708	chr17:24657540-24657708	5.07	168	8.31e-06		chr2	163054980	163054981	chr2:163054774-163055185
chr19	5088581	5088753	chr19:5088581-5088753	5.58	172	1.36e-06		chr17	35101207	35101375	chr17:35101207-35101375	5.4	168	1.36e-06		chr2	163079049	163079050	chr2:163078841-163079256
chr19	16208078	16208293	chr19:16208078-16208293	4.7	215	1.11e-07		chr17	66051586	66051797	chr17:66051586-66051797	7.43	211	4.89e-06		chr2	163182408	163182409	chr2:163182245-163182570
chr19	61124646	61124818	chr19:61124646-61124818	4.99	172	8.31e-06		chr17	36037921	36038089	chr17:36037921-36038089	5.4	168	8.32e-10		chr2	163212712	163212713	chr2:163212620-163212804
chr19	3707818	3707990	chr19:3707818-3707990	4.7	172	4.65e-05		chr17	46403367	46403535	chr17:46403367-46403535	5.07	168	8.31e-06		chr2	163307406	163307407	chr2:163307183-163307629
chr19	54018204	54018376	chr19:54018204-54018376	4.7	172	1.63e-10		chr17	91751535	91751703	chr17:91751535-91751703	5.07	168	8.31e-06		chr2	163501229	163501230	chr2:163501067-163501390
chr19	6058058	6058230	chr19:6058058-6058230	4.99	172	1e-08		chr17	70565039	70565207	chr17:70565039-70565207	5.74	168	1.36e-06		chr2	163512175	163512176	chr2:163512011-163512339
chr19	7052909	7053129	chr19:7052909-7053129	5.58	220	7.14e-05		chr17	29215615	29215783	chr17:29215615-29215783	5.4	168	7.14e-05		chr2	163542856	163542857	chr2:163542751-163542961
chr19	4756892	4757064	chr19:4756892-4757064	4.7	172	4.65e-05		chr17	23966236	23966404	chr17:23966236-23966404	4.73	168	1.63e-10		chr2	16391724	16391725	chr2:16391561-16391887
chr19	42202470	42202642	chr19:42202470-42202642	4.99	172	1e-08		chr17	5295550	5295718	chr17:5295550-5295718	4.73	168	4.65e-05		chr2	16393276	16393277	chr2:16393134-16393417
chr19	6061279	6061451	chr19:6061279-6061451	5.58	172	1.36e-06		chr17	24689441	24689609	chr17:24689441-24689609	5.07	168	8.31e-06		chr2	16405766	16405767	chr2:16405589-16405943
chr19	57436248	57436420	chr19:57436248-57436420	4.7	172	4.65e-05		chr17	27790570	27790780	chr17:27790570-27790780	5.4	210	8.32e-10		chr2	164266804	164266805	chr2:164266596-164267011
chr19	47966684	47966856	chr19:47966684-47966856	6.17	172	2.07e-07		chr17	29853741	29853909	chr17:29853741-29853909	4.73	168	1.11e-07		chr2	165389004	165389005	chr2:165388787-165389220
chr19	41695123	41695295	chr19:41695123-41695295	5.29	172	1e-08		chr17	56748982	56749150	chr17:56748982-56749150	5.4	168	1.36e-06		chr2	165455601	165455602	chr2:165455416-165455786
chr19	12567986	12568158	chr19:12567986-12568158	5.29	172	7.42e-12		chr17	23864308	23864476	chr17:23864308-23864476	4.73	168	1.11e-07		chr2	166401065	166401066	chr2:166400934-166401195
chr19	53215480	53215731	chr19:53215480-53215731	6.75	251	6.7e-07		chr17	7814129	7814395	chr17:7814129-7814395	8.78	266	5.16e-08		chr2	166889118	166889119	chr2:166888998-166889238
chr19	11026736	11026965	chr19:11026736-11026965	5.58	229	1.36e-06		chr17	21638290	21638593	chr17:21638290-21638593	10.1	303	1.6e-12		chr2	166905218	166905219	chr2:166904981-166905455
chr19	47977398	47977570	chr19:47977398-47977570	5.29	172	8.31e-06		chr17	69626936	69627104	chr17:69626936-69627104	4.73	168	4.65e-05		chr2	167090718	167090719	chr2:167090577-167090858
chr19	46380285	46380457	chr19:46380285-46380457	5.58	172	8.32e-10		chr17	12472971	12473139	chr17:12472971-12473139	6.08	168	6.36e-11		chr2	167093679	167093680	chr2:167093289-167094068
chr19	6128005	6128177	chr19:6128005-6128177	5.29	172	8.31e-06		chr17	5406760	5406928	chr17:5406760-5406928	6.08	168	6.36e-11		chr2	167142534	167142535	chr2:167142353-167142715
chr19	55848937	55849109	chr19:55848937-55849109	4.7	172	1.11e-07		chr17	45733752	45733920	chr17:45733752-45733920	5.07	168	8.31e-06		chr2	167365898	167365899	chr2:167365741-167366054
chr19	6085321	6085493	chr19:6085321-6085493	4.4	172	3.26e-09		chr17	35949871	35950094	chr17:35949871-35950094	5.07	223	1e-08		chr2	167368032	167368033	chr2:167367928-167368136
chr19	7050217	7050896	chr19:7050217-7050896	25	679	9.88e-19		chr17	26853454	26853622	chr17:26853454-26853622	5.4	168	7.14e-05		chr2	167416100	167416101	chr2:167415965-167416234
chr19	46574713	46575019	chr19:46574713-46575019	9.69	306	1.92e-09		chr17	29475502	29475670	chr17:29475502-29475670	4.73	168	1.11e-07		chr2	167432393	167432394	chr2:167432269-167432517
chr19	16855219	16855391	chr19:16855219-16855391	4.4	172	1.13e-06		chr17	74698520	74698688	chr17:74698520-74698688	5.4	168	1.36e-06		chr2	167457877	167457878	chr2:167457766-167457987
chr19	5430083	5430255	chr19:5430083-5430255	4.99	172	1e-08		chr17	45889788	45889956	chr17:45889788-45889956	5.74	168	8.32e-10		chr2	167482311	167482312	chr2:167482189-167482432
chr19	53482928	53483100	chr19:53482928-53483100	4.7	172	4.65e-05		chr17	30168726	30168940	chr17:30168726-30168940	5.74	214	1.36e-06		chr2	167849437	167849438	chr2:167849218-167849656
chr19	7055207	7055432	chr19:7055207-7055432	5.29	225	8.31e-06		chr17	74693472	74693640	chr17:74693472-74693640	4.73	168	4.65e-05		chr2	168343917	168343918	chr2:168343737-168344096
chr19	57684269	57684505	chr19:57684269-57684505	7.05	236	3.87e-09		chr17	29089019	29089187	chr17:29089019-29089187	5.4	168	1.36e-06		chr2	172883352	172883353	chr2:172883266-172883437
chr19	36194292	36194510	chr19:36194292-36194510	6.75	218	6.7e-07		chr17	16292631	16292844	chr17:16292631-16292844	8.78	213	6.48e-13		chr2	172890564	172890565	chr2:172890418-172890709
chr19	44650979	44651151	chr19:44650979-44651151	5.29	172	7.42e-12		chr17	35856611	35856821	chr17:35856611-35856821	12.8	210	1.29e-11		chr2	173089612	173089613	chr2:173089505-173089718
chr19	56897014	56897186	chr19:56897014-56897186	4.99	172	1e-08		chr17	31962763	31962975	chr17:31962763-31962975	11.5	212	1.6e-10		chr2	173175221	173175222	chr2:173175059-173175383
chr19	5771568	5771740	chr19:5771568-5771740	5.29	172	1e-08		chr17	44036552	44036813	chr17:44036552-44036813	13.5	261	2.82e-14		chr2	174159212	174159213	chr2:174159113-174159311
chr19	7129527	7129699	chr19:7129527-7129699	5.29	172	1e-08		chr17	45717835	45718167	chr17:45717835-45718167	14.2	332	9.15e-14		chr2	179711745	179711746	chr2:179711625-179711865
chr19	7200815	7201052	chr19:7200815-7201052	6.46	237	3.4e-06		chr17	29190118	29190370	chr17:29190118-29190370	10.1	252	3.46e-10		chr2	179933720	179933721	chr2:179933614-179933825
chr19	27504589	27504890	chr19:27504589-27504890	8.22	301	6.19e-12		chr17	51722717	51722930	chr17:51722717-51722930	11.5	213	5.89e-09		chr2	179942660	179942661	chr2:179942551-179942769
chr19	41070518	41070690	chr19:41070518-41070690	8.52	172	5.16e-08		chr17	84984398	84984962	chr17:84984398-84984962	25.7	564	1.38e-18		chr2	179962697	179962698	chr2:179962489-179962905
chr19	7227712	7227999	chr19:7227712-7227999	10.9	287	3.98e-18		chr17	32155547	32155757	chr17:32155547-32155757	9.46	210	1.92e-09		chr2	180128293	180128294	chr2:180128170-180128415
chr19	7067327	7067499	chr19:7067327-7067499	4.7	172	4.65e-05		chr17	44642035	44642203	chr17:44642035-44642203	9.79	168	1.82e-08		chr2	180256725	180256726	chr2:180256618-180256831
chr19	46974407	46974579	chr19:46974407-46974579	4.7	172	4.65e-05		chr17	47896795	47897030	chr17:47896795-47897030	9.46	235	7.54e-21		chr2	181285091	181285092	chr2:181284896-181285285
chr19	53404183	53404355	chr19:53404183-53404355	4.99	172	8.31e-06		chr17	74664550	74664718	chr17:74664550-74664718	8.11	168	3.57e-09		chr2	18761298	18761299	chr2:18761056-18761540
chr19	5087787	5087959	chr19:5087787-5087959	4.7	172	4.65e-05		chr17	73543995	73544163	chr17:73543995-73544163	9.79	168	1.82e-08		chr2	18795336	18795337	chr2:18795168-18795503
chr19	53388185	53388410	chr19:53388185-53388410	6.46	225	3.4e-06		chr17	75864912	75865129	chr17:75864912-75865129	9.12	217	1.02e-08		chr2	18817946	18817947	chr2:18817762-18818130
chr19	5924130	5924302	chr19:5924130-5924302	4.4	172	3.26e-09		chr17	71388154	71388526	chr17:71388154-71388526	24	372	9.94e-27		chr2	18886925	18886926	chr2:18886728-18887122
chr19	3930399	3930571	chr19:3930399-3930571	4.99	172	8.31e-06		chr17	26787801	26787969	chr17:26787801-26787969	7.43	168	4.89e-06		chr2	19476133	19476134	chr2:19476009-19476257
chr19	37625094	37625266	chr19:37625094-37625266	4.4	172	1.13e-06		chr17	32119852	32120064	chr17:32119852-32120064	8.11	212	2.48e-07		chr2	19523204	19523205	chr2:19522819-19523589
chr19	4126860	4127032	chr19:4126860-4127032	4.7	172	1.11e-07		chr17	33920500	33920668	chr17:33920500-33920668	7.43	168	4.89e-06		chr2	25316194	25316195	chr2:25316085-25316303
chr19	42056621	42056793	chr19:42056621-42056793	4.99	172	1e-08		chr17	43603472	43603750	chr17:43603472-43603750	9.46	278	8.11e-08		chr2	25397697	25397698	chr2:25397553-25397840
chr19	5118717	5118938	chr19:5118717-5118938	6.46	221	2.93e-08		chr17	6202495	6202705	chr17:6202495-6202705	7.09	210	1.24e-07		chr2	25839548	25839549	chr2:25839184-25839912
chr19	53911514	53911686	chr19:53911514-53911686	7.34	172	1.87e-14		chr17	84316028	84316196	chr17:84316028-84316196	8.78	168	5.59e-10		chr2	26300500	26300501	chr2:26300326-26300674
chr2	32092192	32092415	chr2:32092192-32092415	6.17	223	1.61e-05		chr17	30554074	30554285	chr17:30554074-30554285	8.11	211	3.57e-09		chr2	26343420	26343421	chr2:26343303-26343537
chr2	31810436	31810608	chr2:31810436-31810608	5.29	172	8.31e-06		chr17	79351543	79351711	chr17:79351543-79351711	7.43	168	4.89e-06		chr2	26387594	26387595	chr2:26387474-26387713
chr2	32987289	32987461	chr2:32987289-32987461	5.29	172	8.31e-06		chr17	70763689	70763953	chr17:70763689-70763953	9.79	264	5.53e-16		chr2	26891729	26891730	chr2:26891540-26891918
chr2	166821397	166821569	chr2:166821397-166821569	5.29	172	8.31e-06		chr17	46406757	46406925	chr17:46406757-46406925	7.43	168	1.24e-07		chr2	26925368	26925369	chr2:26925187-26925549
chr2	27803573	27803745	chr2:27803573-27803745	5.58	172	3.09e-13		chr17	66118122	66118290	chr17:66118122-66118290	7.77	168	1.13e-06		chr2	26927716	26927717	chr2:26927567-26927865
chr2	166250725	166250897	chr2:166250725-166250897	4.99	172	8.31e-06		chr17	45689224	45689392	chr17:45689224-45689392	8.44	168	5.59e-10		chr2	26931268	26931269	chr2:26931124-26931412
chr2	120230042	120230432	chr2:120230042-120230432	12.3	390	2.96e-10		chr17	66714657	66714825	chr17:66714657-66714825	7.43	168	4.8e-10		chr2	27270108	27270109	chr2:27269948-27270267
chr2	119500247	119500704	chr2:119500247-119500704	13.5	457	9.98e-11		chr17	26062361	26062583	chr17:26062361-26062583	8.78	222	5.16e-08		chr2	27292061	27292062	chr2:27291896-27292225
chr2	169955770	169955942	chr2:169955770-169955942	4.4	172	3.26e-09		chr17	66455975	66456188	chr17:66455975-66456188	7.43	213	4.8e-10		chr2	27395565	27395566	chr2:27395473-27395656
chr2	17976879	17977051	chr2:17976879-17977051	4.7	172	4.65e-05		chr17	56430858	56431077	chr17:56430858-56431077	7.09	219	1.87e-14		chr2	27630056	27630057	chr2:27629929-27630182
chr2	150781746	150781918	chr2:150781746-150781918	4.99	172	1e-08		chr17	56732974	56733194	chr17:56732974-56733194	9.79	220	1.29e-28		chr2	28083794	28083795	chr2:28083394-28084193
chr2	155972288	155972460	chr2:155972288-155972460	4.7	172	4.65e-05		chr17	66073770	66073938	chr17:66073770-66073938	6.42	168	4.25e-16		chr2	28145021	28145022	chr2:28144902-28145140
chr2	103546476	103546648	chr2:103546476-103546648	4.99	172	8.31e-06		chr17	46164652	46164820	chr17:46164652-46164820	7.43	168	4.89e-06		chr2	29480539	29480540	chr2:29480390-29480687
chr2	163421579	163421805	chr2:163421579-163421805	6.17	226	1.61e-05		chr17	27052267	27052477	chr17:27052267-27052477	8.11	210	6.06e-17		chr2	29561160	29561161	chr2:29561052-29561268
chr2	112276653	112276825	chr2:112276653-112276825	4.99	172	8.31e-06		chr17	69531014	69531269	chr17:69531014-69531269	9.12	255	6.44e-14		chr2	29566747	29566748	chr2:29566628-29566866
chr2	167907429	167907601	chr2:167907429-167907601	4.7	172	1.11e-07		chr17	4735293	4735572	chr17:4735293-4735572	10.5	279	5.97e-11		chr2	30258266	30258267	chr2:30258160-30258371
chr2	122203909	122204081	chr2:122203909-122204081	5.58	172	8.32e-10		chr17	14809463	14809631	chr17:14809463-14809631	6.42	168	2.93e-08		chr2	31794065	31794066	chr2:31793951-31794179
chr2	132104262	132104434	chr2:132104262-132104434	5.58	172	8.32e-10		chr17	30092950	30093118	chr17:30092950-30093118	6.42	168	4.25e-16		chr2	31812975	31812976	chr2:31812809-31813141
chr2	68723250	68723496	chr2:68723250-68723496	6.17	246	2.07e-07		chr17	45949578	45949746	chr17:45949578-45949746	5.4	168	8.32e-10		chr2	31912246	31912247	chr2:31912075-31912417
chr2	152501330	152501502	chr2:152501330-152501502	5.29	172	8.31e-06		chr17	9949627	9949795	chr17:9949627-9949795	7.43	168	4.89e-06		chr2	31920656	31920657	chr2:31920464-31920848
chr2	26784364	26784536	chr2:26784364-26784536	5.29	172	8.31e-06		chr17	46065007	46065228	chr17:46065007-46065228	8.11	221	6.06e-17		chr2	32023579	32023580	chr2:32023422-32023736
chr2	101505743	101505915	chr2:101505743-101505915	5.58	172	1.36e-06		chr17	10583872	10584040	chr17:10583872-10584040	6.42	168	2.93e-08		chr2	3248403	3248404	chr2:3248274-3248532
chr2	27658264	27658436	chr2:27658264-27658436	4.7	172	4.65e-05		chr17	74663906	74664190	chr17:74663906-74664190	9.46	284	6.11e-15		chr2	32576377	32576378	chr2:32576239-32576514
chr2	35129263	35129435	chr2:35129263-35129435	4.99	172	8.31e-06		chr17	12536657	12536917	chr17:12536657-12536917	7.43	260	1.87e-14		chr2	32723131	32723132	chr2:32723004-32723258
chr2	37207189	37207473	chr2:37207189-37207473	7.93	284	1.09e-15		chr17	12948861	12949136	chr17:12948861-12949136	8.11	275	6.06e-17		chr2	33071211	33071212	chr2:33071118-33071304
chr2	29587098	29587327	chr2:29587098-29587327	7.64	229	1.09e-15		chr17	24687052	24687220	chr17:24687052-24687220	6.42	168	2.93e-08		chr2	33071722	33071723	chr2:33071607-33071836
chr2	27394945	27395169	chr2:27394945-27395169	5.58	224	3.09e-13		chr17	45364245	45364455	chr17:45364245-45364455	7.09	210	1.24e-07		chr2	34026182	34026183	chr2:34026070-34026293
chr2	91171057	91171229	chr2:91171057-91171229	4.7	172	4.65e-05		chr17	26484494	26484662	chr17:26484494-26484662	5.74	168	8.32e-10		chr2	34775918	34775919	chr2:34775783-34776053
chr2	163895940	163896112	chr2:163895940-163896112	4.7	172	4.65e-05		chr17	24373546	24373714	chr17:24373546-24373714	6.08	168	2.07e-07		chr2	35191829	35191830	chr2:35191714-35191944
chr2	73730447	73730619	chr2:73730447-73730619	5.58	172	7.14e-05		chr17	3077207	3077375	chr17:3077207-3077375	11.1	168	5.89e-09		chr2	35529432	35529433	chr2:35529287-35529576
chr2	127953437	127953609	chr2:127953437-127953609	4.7	172	4.65e-05		chr17	84389936	84390104	chr17:84389936-84390104	5.74	168	8.32e-10		chr2	35754408	35754409	chr2:35754090-35754726
chr2	113915114	113915286	chr2:113915114-113915286	5.29	172	8.31e-06		chr17	31694372	31694685	chr17:31694372-31694685	13.2	313	1.29e-11		chr2	37919966	37919967	chr2:37919876-37920055
chr2	118591921	118592143	chr2:118591921-118592143	6.46	222	3.4e-06		chr17	76040420	76040588	chr17:76040420-76040588	6.42	168	4.25e-16		chr2	38250908	38250909	chr2:38250777-38251039
chr2	30456712	30456884	chr2:30456712-30456884	5.87	172	1.61e-05		chr17	57150328	57150496	chr17:57150328-57150496	6.08	168	6.36e-11		chr2	39151225	39151226	chr2:39151107-39151343
chr2	18598595	18598767	chr2:18598595-18598767	4.99	172	8.31e-06		chr17	25793281	25793449	chr17:25793281-25793449	5.74	168	8.32e-10		chr2	4462992	4462993	chr2:4462857-4463127
chr2	76513042	76513214	chr2:76513042-76513214	5.58	172	1.36e-06		chr17	73169830	73169998	chr17:73169830-73169998	5.4	168	7.14e-05		chr2	44781791	44781792	chr2:44781640-44781941
chr2	20867273	20867445	chr2:20867273-20867445	4.11	172	1.13e-06		chr17	65203919	65204087	chr17:65203919-65204087	5.4	168	3.09e-13		chr2	44782341	44782342	chr2:44782223-44782459
chr2	24805634	24805806	chr2:24805634-24805806	4.7	172	4.65e-05		chr17	24194884	24195052	chr17:24194884-24195052	6.75	168	3e-13		chr2	44857964	44857965	chr2:44857803-44858125
chr2	30327750	30327922	chr2:30327750-30327922	4.99	172	8.31e-06		chr17	75455981	75456149	chr17:75455981-75456149	6.08	168	2.07e-07		chr2	4489646	4489647	chr2:4489494-4489797
chr2	169954794	169954966	chr2:169954794-169954966	5.58	172	7.14e-05		chr17	23684269	23684437	chr17:23684269-23684437	5.74	168	7.14e-05		chr2	4733392	4733393	chr2:4733283-4733501
chr2	119420529	119420701	chr2:119420529-119420701	5.58	172	8.32e-10		chr17	24694155	24694323	chr17:24694155-24694323	6.42	168	3.4e-06		chr2	48235919	48235920	chr2:48235796-48236041
chr2	31992966	31993205	chr2:31992966-31993205	5.87	239	1.61e-05		chr17	16510047	16510215	chr17:16510047-16510215	6.42	168	4.52e-12		chr2	48702733	48702734	chr2:48702646-48702820
chr2	68709297	68709469	chr2:68709297-68709469	5.58	172	7.14e-05		chr17	67388013	67388181	chr17:67388013-67388181	6.42	168	4.52e-12		chr2	49767325	49767326	chr2:49767193-49767456
chr2	173484839	173485011	chr2:173484839-173485011	6.17	172	2.07e-07		chr17	32060339	32060553	chr17:32060339-32060553	7.77	214	2.16e-08		chr2	49961434	49961435	chr2:49961113-49961755
chr2	132641511	132641683	chr2:132641511-132641683	5.29	172	1e-08		chr17	71143750	71143918	chr17:71143750-71143918	7.09	168	4.89e-06		chr2	49983167	49983168	chr2:49983029-49983305
chr2	39155540	39155712	chr2:39155540-39155712	5.29	172	1e-08		chr17	25676567	25676735	chr17:25676567-25676735	6.42	168	2.93e-08		chr2	49986433	49986434	chr2:49986300-49986566
chr2	31624718	31624890	chr2:31624718-31624890	4.99	172	7.42e-12		chr17	29493086	29493472	chr17:29493086-29493472	13.2	386	4.32e-10		chr2	5088057	5088058	chr2:5087886-5088228
chr2	55369772	55370054	chr2:55369772-55370054	8.22	282	6.19e-12		chr17	79736902	79737070	chr17:79736902-79737070	6.08	168	2.07e-07		chr2	52174737	52174738	chr2:52174504-52174969
chr2	154396098	154396270	chr2:154396098-154396270	5.58	172	1.36e-06		chr17	26645925	26646093	chr17:26645925-26646093	5.07	168	1e-08		chr2	52268264	52268265	chr2:52268127-52268400
chr2	164514485	164514657	chr2:164514485-164514657	4.7	172	1.63e-10		chr17	29592425	29592684	chr17:29592425-29592684	9.12	259	2.38e-25		chr2	5274081	5274082	chr2:5273878-5274283
chr2	167173136	167173603	chr2:167173136-167173603	9.69	467	8.11e-08		chr17	6107372	6107540	chr17:6107372-6107540	6.42	168	2.93e-08		chr2	5302220	5302221	chr2:5302047-5302392
chr2	76485815	76485987	chr2:76485815-76485987	5.87	172	1.19e-14		chr17	29200615	29200783	chr17:29200615-29200783	6.08	168	1.61e-05		chr2	55670706	55670707	chr2:55670564-55670847
chr2	76820819	76820991	chr2:76820819-76820991	4.99	172	1e-08		chr17	34205917	34206085	chr17:34205917-34206085	8.11	168	3.57e-09		chr2	58564141	58564142	chr2:58564008-58564273
chr2	31780374	31780546	chr2:31780374-31780546	4.99	172	7.42e-12		chr17	29477443	29477667	chr17:29477443-29477667	6.75	224	3e-13		chr2	58596151	58596152	chr2:58596056-58596245
chr2	166841227	166841399	chr2:166841227-166841399	4.7	172	1.63e-10		chr17	57995397	57995565	chr17:57995397-57995565	8.11	168	3.57e-09		chr2	59538100	59538101	chr2:59537990-59538209
chr2	128512376	128512548	chr2:128512376-128512548	4.7	172	4.65e-05		chr17	64228402	64228570	chr17:64228402-64228570	5.4	168	1.36e-06		chr2	60317030	60317031	chr2:60316911-60317148
chr2	26398752	26398924	chr2:26398752-26398924	4.7	172	4.65e-05		chr17	85342134	85342302	chr17:85342134-85342302	5.74	168	1.36e-06		chr2	60391184	60391185	chr2:60391068-60391299
chr2	38783144	38783316	chr2:38783144-38783316	4.99	172	1e-08		chr17	56174357	56174525	chr17:56174357-56174525	5.4	168	7.14e-05		chr2	60447885	60447886	chr2:60447476-60448294
chr2	152752439	152752611	chr2:152752439-152752611	5.58	172	1.36e-06		chr17	26626091	26626259	chr17:26626091-26626259	7.09	168	1.24e-07		chr2	60465750	60465751	chr2:60465576-60465923
chr2	26302148	26302320	chr2:26302148-26302320	4.99	172	8.31e-06		chr17	46691502	46691670	chr17:46691502-46691670	5.74	168	1.36e-06		chr2	60527413	60527414	chr2:60527184-60527641
chr2	164705571	164705743	chr2:164705571-164705743	5.58	172	1.36e-06		chr17	17545751	17545964	chr17:17545751-17545964	6.08	213	2.07e-07		chr2	60532923	60532924	chr2:60532828-60533018
chr2	180097448	180097620	chr2:180097448-180097620	4.7	172	1.63e-10		chr17	9952782	9952950	chr17:9952782-9952950	5.74	168	1.36e-06		chr2	60548585	60548586	chr2:60548451-60548719
chr2	125403473	125403645	chr2:125403473-125403645	4.7	172	1.63e-10		chr17	85015139	85015307	chr17:85015139-85015307	5.74	168	7.14e-05		chr2	60709239	60709240	chr2:60709143-60709335
chr2	131116530	131116702	chr2:131116530-131116702	4.99	172	8.31e-06		chr17	45736627	45736795	chr17:45736627-45736795	5.4	168	7.14e-05		chr2	61290884	61290885	chr2:61290728-61291040
chr2	181259698	181259870	chr2:181259698-181259870	4.99	172	1e-08		chr17	24359755	24359923	chr17:24359755-24359923	7.09	168	1.87e-14		chr2	61291938	61291939	chr2:61291832-61292043
chr2	30142163	30142335	chr2:30142163-30142335	4.4	172	1.13e-06		chr17	10272865	10273033	chr17:10272865-10273033	5.4	168	7.14e-05		chr2	6270473	6270474	chr2:6270360-6270586
chr2	32985394	32985566	chr2:32985394-32985566	4.99	172	8.31e-06		chr17	65862903	65863188	chr17:65862903-65863188	14.5	285	4.85e-12		chr2	6588799	6588800	chr2:6588675-6588922
chr2	148498622	148498794	chr2:148498622-148498794	3.82	172	1.02e-05		chr17	32025573	32025789	chr17:32025573-32025789	8.11	216	6.19e-12		chr2	6798361	6798362	chr2:6798134-6798587
chr2	32302819	32302991	chr2:32302819-32302991	3.82	172	5.88e-08		chr17	27070073	27070241	chr17:27070073-27070241	4.73	168	4.65e-05		chr2	68109553	68109554	chr2:68109382-68109723
chr2	153569001	153569173	chr2:153569001-153569173	4.7	172	1.63e-10		chr17	56402115	56402283	chr17:56402115-56402283	5.74	168	3.09e-13		chr2	6832289	6832290	chr2:6832171-6832406
chr2	38754464	38754636	chr2:38754464-38754636	4.11	172	1.13e-06		chr17	6102437	6102605	chr17:6102437-6102605	5.4	168	3.09e-13		chr2	68712285	68712286	chr2:68712086-68712483
chr2	113550022	113550194	chr2:113550022-113550194	4.7	172	4.65e-05		chr17	71200981	71201149	chr17:71200981-71201149	5.07	168	8.31e-06		chr2	68727996	68727997	chr2:68727889-68728103
chr2	3201575	3201747	chr2:3201575-3201747	4.99	172	8.31e-06		chr17	84378838	84379006	chr17:84378838-84379006	5.07	168	8.31e-06		chr2	68745217	68745218	chr2:68745044-68745390
chr2	90687426	90687598	chr2:90687426-90687598	4.4	172	1.13e-06		chr17	17729898	17730066	chr17:17729898-17730066	5.4	168	7.14e-05		chr2	69506674	69506675	chr2:69506512-69506835
chr2	179963134	179963306	chr2:179963134-179963306	4.4	172	1.13e-06		chr17	29628157	29628325	chr17:29628157-29628325	5.4	168	7.14e-05		chr2	69519145	69519146	chr2:69519040-69519249
chr2	153567566	153567738	chr2:153567566-153567738	4.4	172	3.26e-09		chr17	25377443	25377611	chr17:25377443-25377611	5.07	168	8.31e-06		chr2	70758111	70758112	chr2:70757994-70758227
chr2	118592725	118592897	chr2:118592725-118592897	4.7	172	4.65e-05		chr17	34045944	34046112	chr17:34045944-34046112	5.4	168	1.36e-06		chr2	72156671	72156672	chr2:72156407-72156935
chr2	156546259	156546431	chr2:156546259-156546431	4.11	172	3.26e-09		chr17	44342001	44342169	chr17:44342001-44342169	6.08	168	1.61e-05		chr2	72713872	72713873	chr2:72713724-72714019
chr2	25079912	25080129	chr2:25079912-25080129	6.17	217	2.07e-07		chr17	31884723	31884891	chr17:31884723-31884891	5.07	168	8.31e-06		chr2	73051937	73051938	chr2:73051803-73052070
chr2	167175210	167175382	chr2:167175210-167175382	4.7	172	1.11e-07		chr17	64148495	64148663	chr17:64148495-64148663	5.74	168	8.32e-10		chr2	73189814	73189815	chr2:73189645-73189983
chr2	130471149	130471321	chr2:130471149-130471321	5.29	172	8.31e-06		chr17	6174620	6174788	chr17:6174620-6174788	5.4	168	7.14e-05		chr2	73231039	73231040	chr2:73230899-73231178
chr2	25995692	25995864	chr2:25995692-25995864	5.29	172	1e-08		chr17	34987420	34987588	chr17:34987420-34987588	6.08	168	1.61e-05		chr2	73418521	73418522	chr2:73418289-73418753
chr2	13984523	13984695	chr2:13984523-13984695	4.7	172	4.65e-05		chr17	12350654	12350874	chr17:12350654-12350874	7.77	220	1.13e-06		chr2	76858837	76858838	chr2:76858510-76859163
chr2	167378558	167378730	chr2:167378558-167378730	4.7	172	4.65e-05		chr17	56600234	56600402	chr17:56600234-56600402	6.08	168	2.07e-07		chr2	76948658	76948659	chr2:76948480-76948836
chr2	45455013	45455185	chr2:45455013-45455185	4.99	172	7.42e-12		chr17	34974021	34974189	chr17:34974021-34974189	5.07	168	8.31e-06		chr2	76949405	76949406	chr2:76949225-76949585
chr2	91316771	91316943	chr2:91316771-91316943	3.82	172	1.02e-05		chr17	31977588	31977756	chr17:31977588-31977756	5.4	168	7.14e-05		chr2	76952296	76952297	chr2:76951925-76952666
chr2	30319772	30320031	chr2:30319772-30320031	6.75	259	3.87e-09		chr17	32245649	32245817	chr17:32245649-32245817	5.74	168	1.36e-06		chr2	77009564	77009565	chr2:77009443-77009684
chr2	5998952	5999124	chr2:5998952-5999124	5.58	172	7.14e-05		chr17	12469668	12469836	chr17:12469668-12469836	5.74	168	8.32e-10		chr2	77015780	77015781	chr2:77015657-77015902
chr2	3341120	3341292	chr2:3341120-3341292	5.87	172	1.61e-05		chr17	37087667	37087835	chr17:37087667-37087835	4.73	168	4.65e-05		chr2	77215055	77215056	chr2:77214870-77215240
chr2	52838509	52838681	chr2:52838509-52838681	4.7	172	4.65e-05		chr17	50546614	50546782	chr17:50546614-50546782	5.4	168	7.14e-05		chr2	78029925	78029926	chr2:78029807-78030042
chr2	38402128	38402300	chr2:38402128-38402300	4.7	172	1.11e-07		chr17	16131094	16131262	chr17:16131094-16131262	5.4	168	8.32e-10		chr2	78871335	78871336	chr2:78871224-78871446
chr2	117402057	117402229	chr2:117402057-117402229	5.29	172	8.31e-06		chr17	64971831	64971999	chr17:64971831-64971999	6.75	168	1.42e-17		chr2	79910043	79910044	chr2:79909888-79910198
chr2	31790590	31790762	chr2:31790590-31790762	4.4	172	3.26e-09		chr17	74899601	74899886	chr17:74899601-74899886	10.8	285	3.98e-18		chr2	84481153	84481154	chr2:84481043-84481262
chr2	120305991	120306163	chr2:120305991-120306163	4.7	172	4.65e-05		chr17	64951595	64951763	chr17:64951595-64951763	5.4	168	7.14e-05		chr2	84590518	84590519	chr2:84590395-84590640
chr2	103868390	103868605	chr2:103868390-103868605	4.7	215	4.65e-05		chr17	31867965	31868195	chr17:31867965-31868195	7.43	230	1.24e-07		chr2	90469906	90469907	chr2:90469771-90470041
chr2	75541410	75541582	chr2:75541410-75541582	4.99	172	8.31e-06		chr17	75272087	75272255	chr17:75272087-75272255	5.4	168	8.32e-10		chr2	90901212	90901213	chr2:90900956-90901468
chr2	163626769	163626941	chr2:163626769-163626941	5.87	172	2.07e-07		chr17	5265711	5265879	chr17:5265711-5265879	5.07	168	8.31e-06		chr2	91136293	91136294	chr2:91136073-91136512
chr2	34611270	34611511	chr2:34611270-34611511	6.17	241	2.07e-07		chr17	31927360	31927617	chr17:31927360-31927617	8.44	257	6.48e-13		chr2	91139397	91139398	chr2:91139171-91139623
chr2	81806799	81806971	chr2:81806799-81806971	5.29	172	1e-08		chr17	12563252	12563476	chr17:12563252-12563476	8.44	224	5.59e-10		chr2	91170473	91170474	chr2:91170262-91170684
chr2	72818692	72818864	chr2:72818692-72818864	5.29	172	8.31e-06		chr17	26795963	26796131	chr17:26795963-26796131	5.74	168	1.36e-06		chr2	91192168	91192169	chr2:91192059-91192276
chr2	152462511	152462683	chr2:152462511-152462683	4.7	172	1.11e-07		chr17	6063611	6063834	chr17:6063611-6063834	6.42	223	2.93e-08		chr2	91473866	91473867	chr2:91473703-91474028
chr2	169957944	169958116	chr2:169957944-169958116	4.7	172	4.65e-05		chr17	5997522	5997737	chr17:5997522-5997737	6.42	215	4.52e-12		chr2	91475117	91475118	chr2:91474970-91475264
chr2	153116851	153117023	chr2:153116851-153117023	4.7	172	4.65e-05		chr17	35653554	35653722	chr17:35653554-35653722	5.4	168	1.36e-06		chr2	91744968	91744969	chr2:91744860-91745076
chr2	27730106	27730278	chr2:27730106-27730278	4.7	172	4.65e-05		chr17	25910470	25910638	chr17:25910470-25910638	5.4	168	7.14e-05		chr2	92785852	92785853	chr2:92785576-92786128
chr2	153063009	153063181	chr2:153063009-153063181	4.7	172	1.11e-07		chr17	79900520	79900817	chr17:79900520-79900817	10.1	297	3.46e-10		chr2	92788273	92788274	chr2:92788109-92788437
chr2	17985860	17986032	chr2:17985860-17986032	4.7	172	4.65e-05		chr17	79518563	79518731	chr17:79518563-79518731	6.42	168	3.4e-06		chr2	92872414	92872415	chr2:92872205-92872622
chr2	155731606	155731778	chr2:155731606-155731778	4.7	172	4.65e-05		chr17	79935975	79936143	chr17:79935975-79936143	5.07	168	8.31e-06		chr2	93278688	93278689	chr2:93278520-93278855
chr2	166701127	166701299	chr2:166701127-166701299	4.7	172	1.11e-07		chr17	83547664	83547914	chr17:83547664-83547914	7.43	250	4.89e-06		chr2	93299063	93299064	chr2:93298937-93299189
chr2	135713766	135713938	chr2:135713766-135713938	4.99	172	8.31e-06		chr17	56857539	56857707	chr17:56857539-56857707	5.07	168	8.31e-06		chr2	93301530	93301531	chr2:93301301-93301759
chr2	13501229	13501401	chr2:13501229-13501401	4.99	172	8.31e-06		chr17	68345307	68345798	chr17:68345307-68345798	14.5	491	1.46e-18		chr2	93302213	93302214	chr2:93302102-93302324
chr2	155096496	155096811	chr2:155096496-155096811	10.3	315	2.07e-13		chr17	24210325	24210493	chr17:24210325-24210493	5.4	168	7.14e-05		chr2	9679817	9679818	chr2:9679723-9679911
chr2	35354316	35354488	chr2:35354316-35354488	4.4	172	3.26e-09		chr17	7924279	7924447	chr17:7924279-7924447	5.4	168	1.36e-06		chr2	98502812	98502813	chr2:98502362-98503262
chr2	38797544	38797716	chr2:38797544-38797716	4.99	172	8.31e-06		chr17	56725037	56725205	chr17:56725037-56725205	5.4	168	1.36e-06		chr2	98504059	98504060	chr2:98503749-98504369
chr2	35132982	35133154	chr2:35132982-35133154	4.7	172	4.65e-05		chr17	71198793	71198961	chr17:71198793-71198961	4.39	168	3.26e-09		chr2	98505248	98505249	chr2:98505057-98505438
chr2	52246305	52246477	chr2:52246305-52246477	4.4	172	1.13e-06		chr18	84010393	84010604	chr18:84010393-84010604	10.1	211	3.46e-10		chr2	98506959	98506960	chr2:98506312-98507605
chr2	90585953	90586501	chr2:90585953-90586501	12.9	548	4.32e-10		chr18	36076598	36076808	chr18:36076598-36076808	10.1	210	1.6e-12		chr3	101298251	101298252	chr3:101298133-101298368
chr2	30572624	30572796	chr2:30572624-30572796	3.82	172	1.02e-05		chr18	32021424	32021645	chr18:32021424-32021645	8.44	221	5.16e-08		chr3	101301566	101301567	chr3:101301432-101301699
chr2	26299420	26299592	chr2:26299420-26299592	4.7	172	1.11e-07		chr18	57426740	57426908	chr18:57426740-57426908	9.12	168	8.31e-11		chr3	101314779	101314780	chr3:101314623-101314934
chr2	26385062	26385234	chr2:26385062-26385234	4.99	172	8.31e-06		chr18	4970917	4971130	chr18:4970917-4971130	10.8	213	2.48e-08		chr3	101340517	101340518	chr3:101340308-101340726
chr2	121742169	121742341	chr2:121742169-121742341	4.99	172	7.42e-12		chr18	76255860	76256071	chr18:76255860-76256071	9.46	211	1.18e-11		chr3	101899599	101899600	chr3:101899441-101899757
chr2	179759914	179760156	chr2:179759914-179760156	5.87	242	6.36e-11		chr18	10736017	10736229	chr18:10736017-10736229	10.1	212	1.82e-08		chr3	102015549	102015550	chr3:102015407-102015690
chr2	119444006	119444178	chr2:119444006-119444178	5.58	172	1.36e-06		chr18	23572085	23572428	chr18:23572085-23572428	21.6	343	7.74e-20		chr3	102241560	102241561	chr3:102241414-102241705
chr2	32314406	32314578	chr2:32314406-32314578	5.87	172	1.61e-05		chr18	35835134	35835346	chr18:35835134-35835346	7.77	212	2.16e-08		chr3	104110385	104110386	chr3:104110203-104110567
chr2	128150295	128150467	chr2:128150295-128150467	4.4	172	3.26e-09		chr18	38850291	38850506	chr18:38850291-38850506	7.43	215	1.87e-14		chr3	104936180	104936181	chr3:104936065-104936295
chr2	30298199	30298371	chr2:30298199-30298371	4.99	172	1e-08		chr18	42926600	42926768	chr18:42926600-42926768	6.42	168	3.4e-06		chr3	105619129	105619130	chr3:105618992-105619266
chr2	167618409	167618581	chr2:167618409-167618581	4.11	172	1.13e-06		chr18	16903661	16903881	chr18:16903661-16903881	8.78	220	5.59e-10		chr3	106635079	106635080	chr3:106634964-106635194
chr2	179758898	179759292	chr2:179758898-179759292	9.1	394	8.31e-11		chr18	32668836	32669046	chr18:32668836-32669046	7.77	210	5.61e-11		chr3	108656417	108656418	chr3:108656250-108656583
chr2	84490513	84490685	chr2:84490513-84490685	4.11	172	1.13e-06		chr18	40610135	40610303	chr18:40610135-40610303	8.44	168	3.18e-18		chr3	109089730	109089731	chr3:109089571-109089889
chr2	32042945	32043117	chr2:32042945-32043117	5.29	172	8.31e-06		chr18	35225511	35225726	chr18:35225511-35225726	8.11	215	6.06e-17		chr3	115578797	115578798	chr3:115578698-115578895
chr2	51095691	51095863	chr2:51095691-51095863	4.7	172	1.11e-07		chr18	35356668	35356910	chr18:35356668-35356910	11.5	242	1.6e-10		chr3	116254575	116254576	chr3:116254436-116254713
chr2	172849215	172849438	chr2:172849215-172849438	6.46	223	2.93e-08		chr18	78282053	78282221	chr18:78282053-78282221	6.42	168	2.93e-08		chr3	116632168	116632169	chr3:116631912-116632423
chr2	68915022	68915194	chr2:68915022-68915194	4.7	172	1.63e-10		chr18	76043107	76043330	chr18:76043107-76043330	7.09	223	4.89e-06		chr3	117569985	117569986	chr3:117569896-117570074
chr2	166902953	166903125	chr2:166902953-166903125	4.99	172	8.31e-06		chr18	65590626	65590794	chr18:65590626-65590794	5.74	168	1.36e-06		chr3	118203297	118203298	chr3:118203152-118203442
chr2	128530438	128530610	chr2:128530438-128530610	4.4	172	1.13e-06		chr18	11610432	11610821	chr18:11610432-11610821	14.9	389	3.19e-11		chr3	119768848	119768849	chr3:119768759-119768936
chr2	92228957	92229129	chr2:92228957-92229129	4.7	172	1.11e-07		chr18	33623762	33623930	chr18:33623762-33623930	6.08	168	1.61e-05		chr3	121131981	121131982	chr3:121131878-121132083
chr2	35364421	35364593	chr2:35364421-35364593	4.99	172	8.31e-06		chr18	70793374	70793542	chr18:70793374-70793542	5.4	168	3.09e-13		chr3	121183278	121183279	chr3:121183048-121183507
chr2	79538731	79538903	chr2:79538731-79538903	5.87	172	1.61e-05		chr18	10735610	10735839	chr18:10735610-10735839	9.12	229	1.02e-08		chr3	121791496	121791497	chr3:121791329-121791663
chr2	49600091	49600263	chr2:49600091-49600263	4.11	172	1.13e-06		chr18	78038468	78038636	chr18:78038468-78038636	5.4	168	7.14e-05		chr3	122116999	122117000	chr3:122116734-122117263
chr2	30678956	30679216	chr2:30678956-30679216	9.1	260	1.02e-08		chr18	75835682	75835850	chr18:75835682-75835850	7.09	168	1.24e-07		chr3	122841403	122841404	chr3:122841247-122841558
chr2	148247008	148247180	chr2:148247008-148247180	8.22	172	2.48e-07		chr18	64856266	64856434	chr18:64856266-64856434	6.75	168	1.42e-17		chr3	122849069	122849070	chr3:122848927-122849211
chr2	16659956	16660128	chr2:16659956-16660128	7.64	172	2.16e-08		chr18	12328994	12329162	chr18:12328994-12329162	6.42	168	2.93e-08		chr3	122988765	122988766	chr3:122988587-122988942
chr2	103336699	103336930	chr2:103336699-103336930	8.22	231	2.48e-07		chr18	77298738	77298906	chr18:77298738-77298906	5.74	168	7.14e-05		chr3	126970863	126970864	chr3:126970710-126971015
chr2	18769431	18769652	chr2:18769431-18769652	7.93	221	1.09e-15		chr18	32882902	32883070	chr18:32882902-32883070	5.74	168	8.32e-10		chr3	128278859	128278860	chr3:128278695-128279023
chr2	121454171	121454390	chr2:121454171-121454390	6.75	219	6.7e-07		chr18	35432270	35432438	chr18:35432270-35432438	6.08	168	6.36e-11		chr3	128532580	128532581	chr3:128532493-128532666
chr2	91240270	91240442	chr2:91240270-91240442	6.17	172	1.61e-05		chr18	69622312	69622525	chr18:69622312-69622525	6.42	213	4.25e-16		chr3	130757546	130757547	chr3:130757228-130757863
chr2	29297854	29298026	chr2:29297854-29298026	6.75	172	6.7e-07		chr18	38009185	38009353	chr18:38009185-38009353	6.08	168	2.07e-07		chr3	132471357	132471358	chr3:132471221-132471492
chr2	115891215	115891387	chr2:115891215-115891387	5.58	172	8.32e-10		chr18	35025215	35025383	chr18:35025215-35025383	5.74	168	8.32e-10		chr3	132499453	132499454	chr3:132499291-132499615
chr2	32035027	32035199	chr2:32035027-32035199	5.87	172	1.61e-05		chr18	75527627	75527795	chr18:75527627-75527795	6.08	168	2.07e-07		chr3	132536462	132536463	chr3:132536311-132536612
chr2	25838423	25838686	chr2:25838423-25838686	8.81	263	6.48e-13		chr18	35543264	35543432	chr18:35543264-35543432	7.43	168	4.89e-06		chr3	132574986	132574987	chr3:132574893-132575079
chr2	13331812	13331984	chr2:13331812-13331984	6.17	172	6.36e-11		chr18	24976258	24976481	chr18:24976258-24976481	7.09	223	4.8e-10		chr3	135334058	135334059	chr3:135333931-135334185
chr2	36078066	36078238	chr2:36078066-36078238	5.58	172	3.09e-13		chr18	32712102	32712270	chr18:32712102-32712270	5.74	168	1.36e-06		chr3	136118131	136118132	chr3:136118005-136118257
chr2	72158829	72159106	chr2:72158829-72159106	10.9	277	9.88e-12		chr18	61975638	61975806	chr18:61975638-61975806	5.4	168	1.36e-06		chr3	136332683	136332684	chr3:136332572-136332793
chr2	27691365	27691537	chr2:27691365-27691537	6.46	172	3.4e-06		chr18	32886383	32886551	chr18:32886383-32886551	5.74	168	1.36e-06		chr3	137766929	137766930	chr3:137766648-137767210
chr2	156960667	156960839	chr2:156960667-156960839	6.75	172	3.87e-09		chr18	31786738	31786906	chr18:31786738-31786906	5.74	168	1.36e-06		chr3	138385340	138385341	chr3:138385229-138385450
chr2	156006337	156006553	chr2:156006337-156006553	7.93	216	5.61e-11		chr18	24921510	24921678	chr18:24921510-24921678	5.74	168	7.14e-05		chr3	144302536	144302537	chr3:144302399-144302672
chr2	154618429	154618645	chr2:154618429-154618645	7.05	216	3e-13		chr18	32013758	32013926	chr18:32013758-32013926	6.08	168	2.07e-07		chr3	144306457	144306458	chr3:144305998-144306915
chr2	78865897	78866184	chr2:78865897-78866184	10.6	287	5.97e-11		chr18	78063884	78064143	chr18:78063884-78064143	8.11	259	2.48e-07		chr3	144332533	144332534	chr3:144332372-144332693
chr2	143740532	143740806	chr2:143740532-143740806	8.22	274	3.61e-22		chr18	5978528	5978696	chr18:5978528-5978696	5.74	168	7.14e-05		chr3	145329519	145329520	chr3:145329381-145329657
chr2	73417424	73417596	chr2:73417424-73417596	6.46	172	2.93e-08		chr18	35114101	35114269	chr18:35114101-35114269	5.74	168	7.14e-05		chr3	145970464	145970465	chr3:145970333-145970594
chr2	163074704	163075018	chr2:163074704-163075018	14.1	314	4.91e-13		chr18	61539907	61540075	chr18:61539907-61540075	5.4	168	7.14e-05		chr3	146067413	146067414	chr3:146067313-146067512
chr2	97274406	97274578	chr2:97274406-97274578	4.99	172	8.31e-06		chr18	34051208	34051376	chr18:34051208-34051376	4.73	168	4.65e-05		chr3	14787333	14787334	chr3:14787220-14787446
chr2	101968243	101968415	chr2:101968243-101968415	5.58	172	7.14e-05		chr18	62209985	62210153	chr18:62209985-62210153	4.73	168	1.11e-07		chr3	148294050	148294051	chr3:148293883-148294217
chr2	127101084	127101256	chr2:127101084-127101256	6.17	172	6.36e-11		chr18	24952777	24952945	chr18:24952777-24952945	5.4	168	1.36e-06		chr3	148295638	148295639	chr3:148295505-148295770
chr2	32549406	32549578	chr2:32549406-32549578	7.05	172	6.7e-07		chr18	32715807	32716018	chr18:32715807-32716018	7.77	211	5.61e-11		chr3	15098394	15098395	chr3:15098304-15098484
chr2	173083040	173083261	chr2:173083040-173083261	7.05	221	3.87e-09		chr18	6281204	6281372	chr18:6281204-6281372	5.4	168	1.36e-06		chr3	152158762	152158763	chr3:152158613-152158910
chr2	38782528	38782787	chr2:38782528-38782787	9.4	259	1.18e-11		chr18	75638618	75638786	chr18:75638618-75638786	5.07	168	8.31e-06		chr3	159548348	159548349	chr3:159548172-159548523
chr2	44880077	44880249	chr2:44880077-44880249	5.29	172	1e-08		chr18	25788304	25788472	chr18:25788304-25788472	6.08	168	6.36e-11		chr3	159549144	159549145	chr3:159548902-159549385
chr2	52223335	52223507	chr2:52223335-52223507	6.17	172	6.36e-11		chr18	34528394	34528562	chr18:34528394-34528562	5.4	168	1.36e-06		chr3	19544249	19544250	chr3:19544061-19544437
chr2	12846213	12846434	chr2:12846213-12846434	6.17	221	2.07e-07		chr18	83854213	83854448	chr18:83854213-83854448	7.09	235	4.8e-10		chr3	19604089	19604090	chr3:19603933-19604245
chr2	119000028	119000406	chr2:119000028-119000406	12	378	5.6e-12		chr18	9289811	9289979	chr18:9289811-9289979	5.4	168	8.32e-10		chr3	20693378	20693379	chr3:20693269-20693486
chr2	154261223	154261395	chr2:154261223-154261395	5.87	172	2.07e-07		chr18	61506008	61506176	chr18:61506008-61506176	5.07	168	1e-08		chr3	21660287	21660288	chr3:21660133-21660441
chr2	26340879	26341051	chr2:26340879-26341051	5.29	172	1e-08		chr18	10180534	10180702	chr18:10180534-10180702	6.08	168	1.61e-05		chr3	21697266	21697267	chr3:21697031-21697500
chr2	26357766	26357995	chr2:26357766-26357995	6.46	229	2.93e-08		chr18	31789950	31790118	chr18:31789950-31790118	5.4	168	7.14e-05		chr3	21718190	21718191	chr3:21717973-21718406
chr2	128370173	128370345	chr2:128370173-128370345	5.87	172	2.07e-07		chr18	12120924	12121221	chr18:12120924-12121221	12.2	297	3.53e-14		chr3	21719199	21719200	chr3:21719041-21719357
chr2	129038330	129038502	chr2:129038330-129038502	6.17	172	2.07e-07		chr18	61556646	61556814	chr18:61556646-61556814	5.4	168	7.14e-05		chr3	21736447	21736448	chr3:21736358-21736535
chr2	26397141	26397313	chr2:26397141-26397313	5.58	172	7.14e-05		chr18	63337655	63337923	chr18:63337655-63337923	10.1	268	1.6e-12		chr3	27404784	27404785	chr3:27404666-27404902
chr2	35334271	35334443	chr2:35334271-35334443	5.29	172	7.42e-12		chr18	69102013	69102181	chr18:69102013-69102181	4.73	168	4.65e-05		chr3	28119064	28119065	chr3:28118888-28119240
chr2	23902548	23902720	chr2:23902548-23902720	5.58	172	7.14e-05		chr18	5809465	5809633	chr18:5809465-5809633	5.74	168	7.14e-05		chr3	28316220	28316221	chr3:28316104-28316335
chr2	72842186	72842358	chr2:72842186-72842358	4.99	172	8.31e-06		chr18	64974539	64974707	chr18:64974539-64974707	5.4	168	1.36e-06		chr3	32113043	32113044	chr3:32112879-32113207
chr2	110032124	110032296	chr2:110032124-110032296	6.46	172	2.93e-08		chr18	32983056	32983224	chr18:32983056-32983224	5.07	168	8.31e-06		chr3	36450443	36450444	chr3:36450234-36450651
chr2	156550733	156550905	chr2:156550733-156550905	5.87	172	6.36e-11		chr18	65137850	65138018	chr18:65137850-65138018	6.08	168	6.36e-11		chr3	36574999	36575000	chr3:36574871-36575126
chr2	31808319	31808491	chr2:31808319-31808491	5.87	172	1.61e-05		chr18	12969509	12969677	chr18:12969509-12969677	4.73	168	1.11e-07		chr3	37027442	37027443	chr3:37027255-37027629
chr2	59667181	59667353	chr2:59667181-59667353	6.46	172	3.4e-06		chr18	80347033	80347201	chr18:80347033-80347201	4.73	168	4.65e-05		chr3	37704821	37704822	chr3:37704506-37705136
chr2	166255488	166255660	chr2:166255488-166255660	5.87	172	1.61e-05		chr18	62008907	62009075	chr18:62008907-62009075	5.07	168	8.31e-06		chr3	38131630	38131631	chr3:38131451-38131809
chr2	29823387	29823647	chr2:29823387-29823647	10.6	260	3.91e-09		chr18	61773909	61774077	chr18:61773909-61774077	4.39	168	1.13e-06		chr3	38359339	38359340	chr3:38359184-38359493
chr2	25130783	25130955	chr2:25130783-25130955	5.58	172	7.14e-05		chr18	69944748	69944916	chr18:69944748-69944916	6.42	168	4.52e-12		chr3	40498637	40498638	chr3:40498500-40498774
chr2	34760945	34761117	chr2:34760945-34761117	5.87	172	1.61e-05		chr18	66339232	66339400	chr18:66339232-66339400	5.07	168	8.31e-06		chr3	40998527	40998528	chr3:40998385-40998668
chr2	75497568	75497740	chr2:75497568-75497740	5.87	172	6.36e-11		chr18	32601091	32601259	chr18:32601091-32601259	5.74	168	7.14e-05		chr3	49446428	49446429	chr3:49446288-49446568
chr2	158025180	158025396	chr2:158025180-158025396	6.46	216	4.52e-12		chr18	24977914	24978082	chr18:24977914-24978082	5.07	168	1e-08		chr3	49470619	49470620	chr3:49470511-49470726
chr2	131575586	131575758	chr2:131575586-131575758	5.58	172	7.14e-05		chr18	57426102	57426270	chr18:57426102-57426270	5.07	168	1e-08		chr3	50111490	50111491	chr3:50111361-50111618
chr2	77032128	77032300	chr2:77032128-77032300	6.46	172	3.4e-06		chr18	61554164	61554332	chr18:61554164-61554332	4.73	168	4.65e-05		chr3	50885003	50885004	chr3:50884813-50885192
chr2	181022525	181022697	chr2:181022525-181022697	5.58	172	7.14e-05		chr18	61718035	61718203	chr18:61718035-61718203	5.4	168	8.32e-10		chr3	50896187	50896188	chr3:50895996-50896377
chr2	28059956	28060128	chr2:28059956-28060128	6.17	172	1.61e-05		chr18	5820531	5820699	chr18:5820531-5820699	5.4	168	7.14e-05		chr3	51023310	51023311	chr3:51023200-51023419
chr2	155712541	155712713	chr2:155712541-155712713	4.99	172	7.42e-12		chr18	24922028	24922196	chr18:24922028-24922196	5.74	168	8.32e-10		chr3	51583002	51583003	chr3:51582892-51583112
chr2	30322240	30322475	chr2:30322240-30322475	7.34	235	1.24e-07		chr18	55356287	55356455	chr18:55356287-55356455	5.74	168	1.36e-06		chr3	52135827	52135828	chr3:52135696-52135958
chr2	163245531	163245703	chr2:163245531-163245703	5.58	172	8.32e-10		chr18	10736611	10736779	chr18:10736611-10736779	5.4	168	8.32e-10		chr3	52407386	52407387	chr3:52407181-52407590
chr2	119144108	119144334	chr2:119144108-119144334	5.87	226	2.07e-07		chr18	32444814	32444982	chr18:32444814-32444982	5.07	168	8.31e-06		chr3	52598368	52598369	chr3:52598261-52598475
chr2	30240490	30240662	chr2:30240490-30240662	4.99	172	7.42e-12		chr18	31792301	31792469	chr18:31792301-31792469	6.08	168	1.61e-05		chr3	54981363	54981364	chr3:54981216-54981510
chr2	80519058	80519230	chr2:80519058-80519230	4.99	172	8.31e-06		chr18	31789459	31789627	chr18:31789459-31789627	5.4	168	7.14e-05		chr3	54995857	54995858	chr3:54995681-54996033
chr2	150735750	150735922	chr2:150735750-150735922	5.29	172	1e-08		chr18	5740863	5741031	chr18:5740863-5741031	5.07	168	8.31e-06		chr3	54997001	54997002	chr3:54996849-54997153
chr2	35056294	35056466	chr2:35056294-35056466	4.99	172	1e-08		chr18	62161930	62162098	chr18:62161930-62162098	5.07	168	8.31e-06		chr3	55030863	55030864	chr3:55030468-55031258
chr2	173111711	173111987	chr2:173111711-173111987	7.93	276	5.61e-11		chr18	3009632	3009800	chr18:3009632-3009800	8.44	168	6.48e-13		chr3	55054700	55054701	chr3:55054568-55054831
chr2	35055592	35055764	chr2:35055592-35055764	4.99	172	1e-08		chr18	73863693	73863861	chr18:73863693-73863861	5.07	168	1e-08		chr3	5576639	5576640	chr3:5576533-5576744
chr2	44855488	44855706	chr2:44855488-44855706	6.46	218	4.52e-12		chr18	5610157	5610325	chr18:5610157-5610325	4.73	168	1.63e-10		chr3	56379608	56379609	chr3:56379520-56379696
chr2	73223752	73224127	chr2:73223752-73224127	11.5	375	3.07e-15		chr18	56372655	56372823	chr18:56372655-56372823	4.73	168	1.11e-07		chr3	57324109	57324110	chr3:57324020-57324197
chr2	117830093	117830265	chr2:117830093-117830265	5.58	172	8.32e-10		chr18	69905850	69906018	chr18:69905850-69906018	11.5	168	5.89e-09		chr3	57339879	57339880	chr3:57339675-57340083
chr2	13498000	13498172	chr2:13498000-13498172	5.29	172	1e-08		chr19	46553502	46553712	chr19:46553502-46553712	10.5	210	2.07e-13		chr3	57380678	57380679	chr3:57380508-57380847
chr2	26758710	26758882	chr2:26758710-26758882	5.87	172	1.61e-05		chr19	5810398	5810827	chr19:5810398-5810827	22.3	429	2.54e-21		chr3	57828945	57828946	chr3:57828730-57829160
chr2	32237146	32237396	chr2:32237146-32237396	6.17	250	6.36e-11		chr19	34293768	34294037	chr19:34293768-34294037	11.5	269	3.17e-19		chr3	58146212	58146213	chr3:58146089-58146335
chr2	59451344	59451516	chr2:59451344-59451516	5.29	172	8.31e-06		chr19	24715587	24715755	chr19:24715587-24715755	8.44	168	5.59e-10		chr3	58176742	58176743	chr3:58176593-58176890
chr2	28907572	28907744	chr2:28907572-28907744	5.87	172	6.36e-11		chr19	27251138	27251306	chr19:27251138-27251306	8.78	168	5.59e-10		chr3	67751105	67751106	chr3:67750998-67751211
chr3	66784870	66785042	chr3:66784870-66785042	4.4	172	1.13e-06		chr19	5992119	5992342	chr19:5992119-5992342	8.11	223	3.57e-09		chr3	67766379	67766380	chr3:67766289-67766469
chr3	27608450	27608681	chr3:27608450-27608681	5.87	231	6.36e-11		chr19	4234631	4234799	chr19:4234631-4234799	6.75	168	1.42e-17		chr3	68412911	68412912	chr3:68412750-68413071
[truncated: 1,648 more rows]

## Sheet: Fig. 1c
Figure 1c - Heatmaps
Myogenin shared peaks_Enrichment in Ctl
x	1	2	3	4	5	6	7	8	9	10	11	12	13	14	15	16	17	18	19	20	21	22	23	24	25	26	27	28	29	30	31	32	33	34	35	36	37	38	39	40	41	42	43	44	45	46	47	48	49
1	0.0860935	0.0860935	0.0860935	0.0860935	0.0860935	0.0573957	0.0286978	0.0286978	0	0	0	0	0	0	0	0	0	0	0	0.0286978	0.0286978	0.0286978	0.0286978	0.0286978	0.0286978	0.0573957	0.0286978	0.0573957	0.0860935	0.0860935	0.143489	0.143489	0.114791	0.172187	0.172187	0.143489	0.114791	0.0860935	0.0573957	0.0573957	0.0573957	0	0	0.0573957	0.0860935	0.172187	0.229583	0.286978	0.344374
2	0	0	0	0	0.0573957	0.0573957	0.0860935	0.0860935	0.0860935	0.0860935	0.114791	0.0860935	0.0573957	0.0860935	0.0573957	0.0573957	0.0573957	0.0286978	0.0286978	0.0573957	0.114791	0.0860935	0.143489	0.200885	0.200885	0.200885	0.200885	0.229583	0.200885	0.229583	0.114791	0.172187	0.172187	0.143489	0.143489	0.0860935	0.0860935	0.0860935	0.0860935	0.0573957	0.0573957	0.114791	0.143489	0.172187	0.200885	0.25828	0.286978	0.40177	0.373072
3	0	0	0	0	0	0	0	0.0286978	0.0286978	0.0573957	0.0573957	0.0860935	0.0860935	0.0860935	0.0860935	0.0573957	0.0573957	0.0286978	0.0573957	0.0286978	0.0573957	0.0573957	0.0573957	0.0573957	0.0573957	0.0573957	0.0573957	0.0573957	0.0860935	0.114791	0.114791	0.143489	0.172187	0.172187	0.172187	0.143489	0.114791	0.114791	0.143489	0.114791	0.114791	0.114791	0.143489	0.200885	0.200885	0.229583	0.315676	0.40177	0.430467
4	0.0286978	0.0286978	0.0286978	0.0286978	0.0286978	0.0286978	0.0286978	0.0573957	0.0573957	0.0573957	0.0573957	0.0860935	0.0860935	0.0860935	0.0286978	0.0573957	0.0573957	0.0860935	0.0573957	0.0860935	0.0860935	0.0860935	0.0573957	0.0860935	0.0860935	0.0573957	0.0573957	0.0860935	0.0860935	0.0860935	0.0860935	0.0860935	0.0860935	0.0860935	0.0573957	0.0286978	0.0286978	0.0573957	0.0573957	0.0860935	0.0860935	0.143489	0.172187	0.200885	0.25828	0.373072	0.315676	0.373072	0.40177
5	0.315676	0.25828	0.344374	0.344374	0.25828	0.172187	0.114791	0.143489	0.143489	0.172187	0.0860935	0.114791	0.143489	0.143489	0.172187	0.143489	0.0860935	0.143489	0.143489	0.143489	0.114791	0.0860935	0.114791	0.143489	0.114791	0.0573957	0.0573957	0.0860935	0.0860935	0.0860935	0.0573957	0.0573957	0.114791	0.114791	0.0860935	0.114791	0.114791	0.0860935	0.143489	0.143489	0.114791	0.114791	0.0860935	0.143489	0.172187	0.229583	0.229583	0.286978	0.286978
6	0.229583	0.229583	0.229583	0.229583	0.229583	0.229583	0.25828	0.344374	0.286978	0.315676	0.315676	0.344374	0.315676	0.25828	0.200885	0.172187	0.200885	0.25828	0.229583	0.286978	0.315676	0.315676	0.315676	0.286978	0.25828	0.25828	0.172187	0.200885	0.172187	0.200885	0.200885	0.25828	0.315676	0.25828	0.286978	0.286978	0.315676	0.315676	0.373072	0.286978	0.315676	0.344374	0.286978	0.286978	0.25828	0.229583	0.315676	0.315676	0.373072
7	0.0860935	0.0860935	0.0860935	0.0860935	0.0860935	0.114791	0.114791	0.114791	0.114791	0.114791	0.0860935	0.0286978	0.0573957	0.0573957	0.0860935	0.114791	0.114791	0.114791	0.114791	0.0573957	0.0573957	0.0286978	0.0286978	0	0	0.0286978	0.0286978	0.0286978	0.0286978	0.0286978	0.0573957	0.0860935	0.0573957	0.0860935	0.0860935	0.114791	0.143489	0.114791	0.0860935	0.0860935	0.0573957	0.0860935	0.143489	0.143489	0.200885	0.286978	0.344374	0.373072	0.373072
8	0.0286978	0.0573957	0.0573957	0.0286978	0.0860935	0.0860935	0.0860935	0.0860935	0.0860935	0.0860935	0.0860935	0.0286978	0.0286978	0.0286978	0.0286978	0.0286978	0	0.0573957	0.0860935	0.0860935	0.0860935	0.114791	0.143489	0.143489	0.143489	0.0860935	0.0573957	0.0573957	0.0573957	0.114791	0.0860935	0.0860935	0.0860935	0.114791	0.114791	0.114791	0.0286978	0.0286978	0.0860935	0.114791	0.172187	0.200885	0.200885	0.25828	0.286978	0.315676	0.344374	0.344374	0.315676
9	0.0860935	0.114791	0.114791	0.114791	0.114791	0.114791	0.0860935	0.0860935	0.0573957	0.0860935	0.0860935	0.0860935	0.0860935	0.0573957	0.0573957	0.0573957	0.0860935	0.143489	0.172187	0.172187	0.172187	0.172187	0.172187	0.172187	0.172187	0.0860935	0.0860935	0.0860935	0.0860935	0.114791	0.114791	0.114791	0.0860935	0.0860935	0.172187	0.200885	0.25828	0.25828	0.286978	0.286978	0.344374	0.344374	0.315676	0.315676	0.200885	0.172187	0.286978	0.286978	0.373072
10	0.172187	0.143489	0.200885	0.229583	0.143489	0.143489	0.200885	0.229583	0.200885	0.143489	0.200885	0.172187	0.229583	0.200885	0.229583	0.200885	0.229583	0.25828	0.229583	0.25828	0.229583	0.200885	0.200885	0.200885	0.172187	0.114791	0.114791	0.172187	0.143489	0.0860935	0.0860935	0.114791	0.114791	0.172187	0.172187	0.114791	0.114791	0.114791	0.0860935	0.143489	0.0860935	0.114791	0.143489	0.200885	0.229583	0.25828	0.344374	0.373072	0.40177
11	0.143489	0.143489	0.114791	0.114791	0.143489	0.200885	0.200885	0.200885	0.200885	0.229583	0.25828	0.200885	0.114791	0.143489	0.143489	0.143489	0.143489	0.114791	0.0860935	0.0860935	0.0860935	0.0860935	0.0860935	0.0573957	0.0573957	0.0573957	0.0860935	0.0573957	0.0860935	0.114791	0.114791	0.143489	0.172187	0.143489	0.143489	0.143489	0.0860935	0.0573957	0.0860935	0.0573957	0.0860935	0.114791	0.114791	0.229583	0.286978	0.344374	0.373072	0.344374	0.315676
12	0.0573957	0.0573957	0.0573957	0.0286978	0.114791	0.143489	0.172187	0.286978	0.286978	0.315676	0.373072	0.286978	0.286978	0.344374	0.286978	0.229583	0.200885	0.200885	0.172187	0.172187	0.0860935	0.114791	0.143489	0.229583	0.229583	0.229583	0.25828	0.229583	0.286978	0.286978	0.229583	0.200885	0.200885	0.229583	0.229583	0.200885	0.172187	0.172187	0.172187	0.200885	0.172187	0.172187	0.143489	0.143489	0.200885	0.25828	0.40177	0.516561	0.545259
13	0.0573957	0.0286978	0.0286978	0.0286978	0.0286978	0.0573957	0.0573957	0.0860935	0.0860935	0.0860935	0.0860935	0.0860935	0.0860935	0.0573957	0.0286978	0.0286978	0.0573957	0.0573957	0.0573957	0.0573957	0.0573957	0.0573957	0.0573957	0.0286978	0.0286978	0.0286978	0.0286978	0	0	0.0286978	0.0286978	0.0286978	0.0286978	0.0286978	0.0860935	0.0860935	0.0860935	0.0860935	0.0860935	0.0860935	0.0860935	0.0286978	0.0860935	0.143489	0.143489	0.200885	0.25828	0.430467	0.487863
14	0.0573957	0.0860935	0.0860935	0.114791	0.114791	0.114791	0.143489	0.114791	0.114791	0.0860935	0.0860935	0.0860935	0.0860935	0.114791	0.0860935	0.114791	0.143489	0.114791	0.114791	0.114791	0.0860935	0.114791	0.0860935	0.0573957	0.0573957	0.0573957	0.0573957	0.0860935	0.0573957	0.0573957	0.0573957	0.0573957	0.0860935	0.114791	0.114791	0.0573957	0.0860935	0.114791	0.143489	0.143489	0.143489	0.114791	0.114791	0.172187	0.172187	0.172187	0.172187	0.229583	0.315676
15	0.200885	0.200885	0.143489	0.143489	0.143489	0.114791	0.114791	0.114791	0.114791	0.0860935	0.0860935	0.0860935	0.0860935	0.0860935	0.114791	0.0860935	0.0860935	0.143489	0.114791	0.0860935	0.114791	0.172187	0.172187	0.200885	0.229583	0.172187	0.229583	0.229583	0.286978	0.25828	0.229583	0.200885	0.25828	0.286978	0.286978	0.229583	0.200885	0.229583	0.200885	0.25828	0.25828	0.373072	0.459165	0.602654	0.746144	0.889633	0.889633	0.832237	0.803539
16	0.114791	0.114791	0.114791	0.114791	0.114791	0.0860935	0.0860935	0.0860935	0.0573957	0.0573957	0.0573957	0.0573957	0.0860935	0.0860935	0.0860935	0.143489	0.200885	0.200885	0.229583	0.286978	0.344374	0.344374	0.286978	0.229583	0.229583	0.200885	0.200885	0.172187	0.172187	0.114791	0.143489	0.143489	0.172187	0.200885	0.229583	0.200885	0.172187	0.200885	0.200885	0.200885	0.25828	0.200885	0.286978	0.315676	0.373072	0.40177	0.430467	0.459165	0.459165
17	0.114791	0.114791	0.172187	0.229583	0.229583	0.229583	0.200885	0.200885	0.200885	0.172187	0.200885	0.0860935	0.0860935	0.0860935	0.114791	0.114791	0.114791	0.0573957	0.0860935	0.114791	0.114791	0.143489	0.114791	0.143489	0.172187	0.143489	0.172187	0.172187	0.172187	0.200885	0.172187	0.114791	0.143489	0.172187	0.172187	0.143489	0.143489	0.114791	0.114791	0.114791	0.0860935	0.0286978	0.0286978	0.0286978	0.114791	0.143489	0.200885	0.25828	0.315676
18	0.114791	0.0860935	0.143489	0.114791	0.200885	0.200885	0.172187	0.25828	0.25828	0.229583	0.200885	0.172187	0.143489	0.143489	0.143489	0.0860935	0.143489	0.143489	0.172187	0.143489	0.172187	0.200885	0.172187	0.172187	0.143489	0.143489	0.172187	0.172187	0.143489	0.143489	0.172187	0.143489	0.172187	0.200885	0.200885	0.229583	0.200885	0.172187	0.172187	0.114791	0.114791	0.0860935	0.0573957	0.0860935	0.143489	0.200885	0.200885	0.286978	0.315676
19	0.229583	0.172187	0.229583	0.229583	0.200885	0.25828	0.200885	0.229583	0.286978	0.315676	0.25828	0.25828	0.200885	0.200885	0.200885	0.114791	0.114791	0.143489	0.143489	0.143489	0.114791	0.114791	0.114791	0.114791	0.114791	0.0573957	0.0860935	0.0860935	0.114791	0.114791	0.143489	0.114791	0.172187	0.143489	0.143489	0.143489	0.114791	0.172187	0.200885	0.229583	0.25828	0.315676	0.344374	0.40177	0.430467	0.430467	0.459165	0.40177	0.344374
20	0.0286978	0.0286978	0.0286978	0.0286978	0.0286978	0.0286978	0	0	0	0	0	0	0	0	0	0	0	0.0286978	0.0286978	0.0573957	0.0573957	0.0573957	0.114791	0.143489	0.114791	0.114791	0.172187	0.172187	0.172187	0.143489	0.143489	0.143489	0.143489	0.114791	0.143489	0.143489	0.114791	0.143489	0.114791	0.172187	0.25828	0.344374	0.344374	0.459165	0.545259	0.602654	0.573957	0.545259	0.516561
21	0.143489	0.143489	0.143489	0.143489	0.172187	0.114791	0.0573957	0.143489	0.143489	0.143489	0.172187	0.172187	0.143489	0.172187	0.114791	0.0860935	0.114791	0.114791	0.143489	0.143489	0.114791	0.143489	0.114791	0.0860935	0.0860935	0.0860935	0.0860935	0.143489	0.143489	0.114791	0.172187	0.172187	0.200885	0.200885	0.143489	0.172187	0.172187	0.172187	0.114791	0.143489	0.143489	0.200885	0.172187	0.143489	0.200885	0.286978	0.344374	0.40177	0.40177
22	0.0860935	0.0573957	0.0286978	0	0.0286978	0.0573957	0.0573957	0.143489	0.172187	0.172187	0.172187	0.143489	0.143489	0.143489	0.114791	0.0860935	0.0573957	0.0573957	0.0860935	0.0860935	0.143489	0.114791	0.143489	0.143489	0.25828	0.25828	0.25828	0.315676	0.25828	0.286978	0.286978	0.286978	0.25828	0.286978	0.315676	0.315676	0.286978	0.286978	0.315676	0.25828	0.373072	0.373072	0.344374	0.373072	0.373072	0.430467	0.430467	0.344374	0.315676
23	0.286978	0.286978	0.286978	0.315676	0.286978	0.229583	0.200885	0.200885	0.143489	0.0573957	0.0573957	0.0860935	0.0860935	0.0860935	0.0573957	0.114791	0.143489	0.143489	0.143489	0.114791	0.143489	0.172187	0.143489	0.114791	0.114791	0.114791	0.114791	0.114791	0.114791	0.143489	0.172187	0.229583	0.25828	0.229583	0.25828	0.25828	0.286978	0.25828	0.315676	0.200885	0.286978	0.25828	0.25828	0.286978	0.344374	0.344374	0.315676	0.373072	0.344374
24	0.0860935	0.0860935	0.0860935	0.0573957	0.0573957	0.0573957	0.0573957	0	0	0	0	0	0	0	0.0286978	0.0286978	0.0286978	0.0286978	0.0860935	0.114791	0.114791	0.143489	0.143489	0.143489	0.172187	0.114791	0.114791	0.172187	0.172187	0.114791	0.114791	0.114791	0.114791	0.0860935	0.0860935	0.0573957	0.0573957	0.0573957	0.0860935	0.0860935	0.0860935	0.114791	0.143489	0.25828	0.315676	0.315676	0.373072	0.459165	0.487863
25	0.143489	0.172187	0.114791	0.114791	0.0860935	0.0860935	0.0860935	0.0573957	0.0573957	0.0573957	0.0573957	0.0573957	0.0573957	0.0573957	0.0573957	0.0286978	0.0286978	0.0286978	0.0286978	0.0573957	0.0860935	0.0860935	0.0860935	0.0860935	0.0573957	0.0573957	0.0286978	0.0286978	0.0286978	0.0286978	0.0573957	0.0573957	0.0573957	0.0573957	0.0573957	0.0573957	0.0286978	0	0	0.0286978	0.0286978	0.0286978	0.114791	0.143489	0.172187	0.229583	0.344374	0.373072	0.516561
26	0.143489	0.143489	0.143489	0.114791	0.114791	0.0573957	0.0860935	0.0860935	0.0860935	0.0860935	0.114791	0.114791	0.114791	0.0573957	0.0573957	0.0573957	0.114791	0.114791	0.114791	0.0860935	0.0860935	0.0860935	0.114791	0.0573957	0.0573957	0.0286978	0.0286978	0.0573957	0.0573957	0.0573957	0.0860935	0.0860935	0.114791	0.114791	0.0860935	0.0860935	0.0860935	0.0573957	0.0286978	0.0860935	0.0860935	0.114791	0.114791	0.143489	0.172187	0.25828	0.200885	0.315676	0.430467
27	0.172187	0.143489	0.143489	0.0860935	0.114791	0.0860935	0.0860935	0.0860935	0.0573957	0.0860935	0.0860935	0.0860935	0.0860935	0.0860935	0.114791	0.114791	0.0860935	0.114791	0.0860935	0.143489	0.172187	0.143489	0.143489	0.143489	0.200885	0.229583	0.229583	0.229583	0.229583	0.25828	0.286978	0.286978	0.200885	0.143489	0.200885	0.172187	0.172187	0.200885	0.172187	0.200885	0.172187	0.172187	0.143489	0.143489	0.114791	0.172187	0.229583	0.344374	0.315676
28	0.229583	0.172187	0.286978	0.315676	0.286978	0.25828	0.25828	0.286978	0.315676	0.25828	0.200885	0.200885	0.200885	0.229583	0.200885	0.143489	0.114791	0.114791	0.143489	0.172187	0.143489	0.114791	0.143489	0.172187	0.25828	0.25828	0.200885	0.229583	0.25828	0.286978	0.25828	0.229583	0.114791	0.114791	0.0573957	0.0860935	0.0860935	0.0573957	0.0573957	0.0573957	0.114791	0.143489	0.143489	0.172187	0.172187	0.200885	0.286978	0.373072	0.373072
29	0.143489	0.143489	0.143489	0.114791	0.143489	0.0860935	0.0860935	0.0860935	0.143489	0.143489	0.172187	0.172187	0.172187	0.172187	0.200885	0.172187	0.200885	0.200885	0.200885	0.200885	0.25828	0.25828	0.315676	0.286978	0.229583	0.229583	0.200885	0.200885	0.229583	0.143489	0.143489	0.143489	0.114791	0.114791	0.143489	0.114791	0.172187	0.229583	0.286978	0.315676	0.344374	0.344374	0.373072	0.344374	0.315676	0.315676	0.373072	0.40177	0.430467
30	0.114791	0.0860935	0.143489	0.172187	0.200885	0.143489	0.143489	0.143489	0.143489	0.143489	0.114791	0.0573957	0.0286978	0.0860935	0.0860935	0.0860935	0.114791	0.143489	0.143489	0.143489	0.0860935	0.0860935	0.0860935	0.0286978	0.0286978	0.0286978	0.0286978	0.0573957	0.0573957	0.0860935	0.0860935	0.0860935	0.0573957	0.0573957	0.0286978	0.0286978	0.0860935	0.0860935	0.0860935	0.143489	0.143489	0.200885	0.25828	0.229583	0.229583	0.315676	0.344374	0.315676	0.40177
31	0.0860935	0.143489	0.200885	0.200885	0.229583	0.229583	0.200885	0.200885	0.200885	0.172187	0.114791	0.0860935	0.143489	0.143489	0.143489	0.172187	0.114791	0.114791	0.114791	0.143489	0.0860935	0.0860935	0.143489	0.114791	0.0860935	0.0860935	0.0860935	0.114791	0.114791	0.114791	0.0573957	0.0860935	0.114791	0.229583	0.229583	0.229583	0.229583	0.229583	0.25828	0.229583	0.172187	0.114791	0.114791	0.143489	0.200885	0.25828	0.286978	0.373072	0.40177
32	0.114791	0.114791	0.143489	0.143489	0.143489	0.0573957	0.0860935	0.0860935	0.0860935	0.0573957	0.0573957	0.0573957	0.0573957	0.0573957	0.0573957	0.0860935	0.0860935	0.0860935	0.0860935	0.0860935	0.0860935	0.0286978	0	0	0.0286978	0.0286978	0.0286978	0.0860935	0.114791	0.114791	0.143489	0.114791	0.143489	0.143489	0.114791	0.0860935	0.0573957	0.0573957	0.0860935	0.114791	0.0860935	0.0860935	0.114791	0.143489	0.143489	0.172187	0.25828	0.315676	0.373072
33	0.25828	0.286978	0.286978	0.286978	0.286978	0.286978	0.286978	0.315676	0.286978	0.315676	0.40177	0.430467	0.602654	0.746144	0.860935	0.774841	0.918331	0.832237	0.860935	0.774841	0.631352	0.602654	0.545259	0.545259	0.459165	0.487863	0.40177	0.40177	0.315676	0.315676	0.25828	0.172187	0.200885	0.143489	0.143489	0.143489	0.143489	0.114791	0.172187	0.114791	0.143489	0.143489	0.172187	0.229583	0.286978	0.315676	0.344374	0.487863	0.459165
34	0.114791	0.0860935	0.143489	0.114791	0.143489	0.143489	0.143489	0.114791	0.114791	0.114791	0.0860935	0.0573957	0.0860935	0.0860935	0.0860935	0.0860935	0.0860935	0.0573957	0.114791	0.114791	0.143489	0.143489	0.114791	0.172187	0.200885	0.229583	0.200885	0.200885	0.143489	0.172187	0.172187	0.172187	0.114791	0.0860935	0.143489	0.172187	0.172187	0.143489	0.143489	0.143489	0.143489	0.0860935	0.0860935	0.172187	0.25828	0.25828	0.286978	0.315676	0.344374
35	0.0286978	0.0286978	0	0	0	0	0.0286978	0.0286978	0.0286978	0.0573957	0.114791	0.143489	0.172187	0.229583	0.200885	0.200885	0.172187	0.172187	0.114791	0.0573957	0.0286978	0	0	0.0286978	0.0573957	0.0573957	0.0573957	0.0860935	0.114791	0.114791	0.143489	0.0860935	0.114791	0.143489	0.172187	0.143489	0.114791	0.172187	0.200885	0.172187	0.143489	0.114791	0.114791	0.172187	0.200885	0.143489	0.143489	0.25828	0.286978
36	0.0860935	0.114791	0.0573957	0.0573957	0.0286978	0.0573957	0.0573957	0.0573957	0.0286978	0.0286978	0.0286978	0.0286978	0	0	0	0	0	0	0	0.0286978	0.0286978	0.0286978	0.0286978	0.0573957	0.0573957	0.0573957	0.0573957	0.0573957	0.114791	0.114791	0.114791	0.229583	0.25828	0.229583	0.25828	0.200885	0.200885	0.200885	0.286978	0.200885	0.229583	0.286978	0.286978	0.286978	0.373072	0.40177	0.487863	0.459165	0.40177
37	0	0	0	0.0286978	0.0286978	0.0286978	0.0286978	0.0286978	0.0286978	0.0286978	0	0	0.0860935	0.0860935	0.0860935	0.0860935	0.0860935	0.0860935	0.114791	0.0860935	0.0573957	0.0573957	0.0573957	0.0573957	0.0573957	0.0573957	0.0573957	0.0286978	0.0286978	0.0286978	0.0860935	0.114791	0.143489	0.200885	0.200885	0.200885	0.229583	0.200885	0.172187	0.114791	0.0860935	0.0573957	0.0573957	0.143489	0.172187	0.229583	0.229583	0.25828	0.315676
38	0.0286978	0.0286978	0.0860935	0.0860935	0.0860935	0.114791	0.143489	0.172187	0.172187	0.143489	0.114791	0.114791	0.0860935	0.0573957	0.0573957	0	0	0.0573957	0.0573957	0.0573957	0.0573957	0.0860935	0.0860935	0.114791	0.0860935	0.0860935	0.0860935	0.0860935	0.0573957	0.0573957	0.0286978	0.0286978	0.0286978	0.0286978	0.0573957	0.0860935	0.0860935	0.172187	0.200885	0.172187	0.200885	0.286978	0.286978	0.373072	0.315676	0.315676	0.315676	0.344374	0.286978
39	0.143489	0.172187	0.172187	0.200885	0.200885	0.172187	0.200885	0.172187	0.114791	0.114791	0.0860935	0.0860935	0.114791	0.0860935	0.143489	0.143489	0.143489	0.143489	0.172187	0.143489	0.143489	0.143489	0.114791	0.143489	0.143489	0.114791	0.114791	0.143489	0.143489	0.114791	0.143489	0.143489	0.143489	0.143489	0.114791	0.0860935	0.0860935	0.0573957	0.0573957	0.0860935	0.0860935	0.0573957	0.172187	0.172187	0.200885	0.286978	0.25828	0.286978	0.40177
40	0.200885	0.200885	0.25828	0.200885	0.229583	0.286978	0.315676	0.25828	0.229583	0.25828	0.286978	0.286978	0.25828	0.172187	0.172187	0.172187	0.172187	0.114791	0.0573957	0.0860935	0.172187	0.172187	0.172187	0.114791	0.114791	0.172187	0.229583	0.200885	0.200885	0.200885	0.25828	0.315676	0.25828	0.229583	0.172187	0.143489	0.25828	0.286978	0.315676	0.286978	0.344374	0.315676	0.344374	0.40177	0.286978	0.229583	0.315676	0.40177	0.40177
41	0.200885	0.200885	0.200885	0.25828	0.315676	0.25828	0.229583	0.172187	0.143489	0.25828	0.286978	0.315676	0.286978	0.344374	0.315676	0.344374	0.40177	0.286978	0.229583	0.315676	0.40177	0.40177	0.430467	0.40177	0.40177	0.344374	0.315676	0.25828	0.200885	0.172187	0.172187	0.143489	0.143489	0.143489	0.143489	0.0860935	0.143489	0.143489	0.114791	0.114791	0.143489	0.172187	0.172187	0.143489	0.200885	0.344374	0.459165	0.459165	0.516561
42	0.172187	0.200885	0.172187	0.172187	0.25828	0.286978	0.315676	0.286978	0.315676	0.315676	0.315676	0.25828	0.229583	0.200885	0.200885	0.172187	0.200885	0.172187	0.172187	0.114791	0.114791	0.143489	0.143489	0.143489	0.172187	0.229583	0.25828	0.286978	0.25828	0.286978	0.25828	0.286978	0.229583	0.200885	0.200885	0.229583	0.229583	0.229583	0.200885	0.25828	0.229583	0.286978	0.286978	0.229583	0.229583	0.315676	0.373072	0.40177	0.459165
43	0.114791	0.114791	0.143489	0.143489	0.0573957	0.0860935	0.114791	0.0860935	0.114791	0.0860935	0.0860935	0.0860935	0.0860935	0.0860935	0.0860935	0.0573957	0.0573957	0.0573957	0.0860935	0.0860935	0.0573957	0.0286978	0.0286978	0.0286978	0.0286978	0.0286978	0.0286978	0.0286978	0.0286978	0.0286978	0.0573957	0.0573957	0.0860935	0.0860935	0.114791	0.114791	0.114791	0.0860935	0.114791	0.143489	0.114791	0.114791	0.0573957	0.0860935	0.143489	0.229583	0.229583	0.25828	0.286978
44	0.0286978	0	0	0	0	0.0286978	0.0286978	0.0573957	0.0573957	0.0573957	0.0860935	0.0860935	0.0573957	0.0573957	0.0573957	0.0286978	0.0286978	0	0	0	0	0	0	0	0	0	0	0.0573957	0.0860935	0.0860935	0.114791	0.114791	0.143489	0.143489	0.0860935	0.0860935	0.0860935	0.143489	0.114791	0.0860935	0.0860935	0.0860935	0.114791	0.172187	0.143489	0.114791	0.172187	0.25828	0.344374
45	0	0	0	0	0.0286978	0.0286978	0.0286978	0.0860935	0.114791	0.114791	0.114791	0.0860935	0.0860935	0.114791	0.114791	0.0573957	0.0573957	0.0573957	0.0573957	0.0860935	0.0573957	0.0573957	0.0573957	0.0573957	0.0860935	0.143489	0.172187	0.143489	0.143489	0.172187	0.143489	0.143489	0.0860935	0.0573957	0.0860935	0.114791	0.0860935	0.0860935	0.114791	0.0860935	0.114791	0.114791	0.114791	0.114791	0.229583	0.229583	0.25828	0.373072	0.373072
46	0.200885	0.200885	0.172187	0.172187	0.143489	0.114791	0.143489	0.143489	0.143489	0.114791	0.114791	0.143489	0.114791	0.172187	0.143489	0.114791	0.143489	0.200885	0.25828	0.229583	0.229583	0.229583	0.286978	0.344374	0.344374	0.315676	0.344374	0.40177	0.373072	0.40177	0.315676	0.200885	0.286978	0.315676	0.286978	0.286978	0.344374	0.315676	0.315676	0.25828	0.229583	0.172187	0.172187	0.229583	0.200885	0.200885	0.200885	0.25828	0.25828
47	0.0573957	0.0573957	0.0573957	0.0573957	0.0860935	0.114791	0.114791	0.114791	0.143489	0.143489	0.143489	0.143489	0.0573957	0.0286978	0.0573957	0.0286978	0.0573957	0.0860935	0.114791	0.114791	0.114791	0.0860935	0.0860935	0.0860935	0.0573957	0	0.0573957	0.0573957	0.0860935	0.0860935	0.143489	0.143489	0.143489	0.114791	0.143489	0.143489	0.143489	0.114791	0.114791	0.143489	0.143489	0.114791	0.114791	0.143489	0.229583	0.286978	0.40177	0.373072	0.459165
48	0.114791	0.0573957	0.0573957	0.0860935	0.0860935	0.0860935	0.0286978	0.0286978	0.0573957	0.0573957	0.0573957	0.0286978	0.0286978	0.0286978	0.0286978	0.0286978	0	0	0	0	0.0286978	0.0286978	0.0286978	0.0573957	0.0573957	0.0573957	0.0860935	0.143489	0.114791	0.143489	0.114791	0.143489	0.143489	0.172187	0.172187	0.143489	0.172187	0.143489	0.143489	0.172187	0.172187	0.200885	0.25828	0.286978	0.315676	0.315676	0.430467	0.40177	0.430467
49	0.286978	0.286978	0.229583	0.143489	0.143489	0.114791	0.172187	0.172187	0.143489	0.143489	0.172187	0.143489	0.172187	0.0860935	0.143489	0.143489	0.172187	0.143489	0.200885	0.229583	0.229583	0.25828	0.229583	0.200885	0.200885	0.172187	0.143489	0.143489	0.114791	0.114791	0.114791	0.114791	0.114791	0.143489	0.0860935	0.114791	0.0860935	0.0573957	0.0573957	0.0573957	0.0573957	0.0286978	0.114791	0.114791	0.114791	0.143489	0.229583	0.286978	0.344374
50	0.0573957	0.0573957	0.0573957	0.0573957	0.0860935	0.0860935	0.0860935	0.114791	0.114791	0.114791	0.114791	0.114791	0.114791	0.143489	0.172187	0.143489	0.143489	0.143489	0.200885	0.172187	0.25828	0.200885	0.229583	0.200885	0.200885	0.143489	0.143489	0.114791	0.0860935	0.0860935	0.0286978	0.0286978	0.0286978	0.0286978	0.0286978	0	0	0	0	0	0.0286978	0.0573957	0.114791	0.172187	0.172187	0.229583	0.25828	0.344374	0.344374
51	0.344374	0.315676	0.25828	0.200885	0.200885	0.286978	0.25828	0.229583	0.200885	0.25828	0.25828	0.315676	0.25828	0.25828	0.229583	0.229583	0.229583	0.172187	0.143489	0.0860935	0.114791	0.0860935	0.0860935	0.0860935	0.0860935	0.200885	0.25828	0.229583	0.229583	0.286978	0.286978	0.286978	0.25828	0.200885	0.172187	0.315676	0.315676	0.286978	0.373072	0.40177	0.459165	0.516561	0.516561	0.487863	0.516561	0.602654	0.516561	0.573957	0.487863
52	0.114791	0.0860935	0.0860935	0.0860935	0.0860935	0.0860935	0.114791	0.0860935	0.114791	0.0860935	0.0860935	0.114791	0.143489	0.114791	0.114791	0.0860935	0.0860935	0.0860935	0.0573957	0.0286978	0.0286978	0.0286978	0.0573957	0.0860935	0.114791	0.172187	0.200885	0.229583	0.25828	0.25828	0.200885	0.200885	0.229583	0.286978	0.25828	0.286978	0.344374	0.373072	0.40177	0.344374	0.25828	0.229583	0.286978	0.200885	0.172187	0.143489	0.172187	0.25828	0.286978
53	0.114791	0.0860935	0.172187	0.172187	0.229583	0.172187	0.172187	0.172187	0.172187	0.200885	0.114791	0.0286978	0.0286978	0.0286978	0.0286978	0.0286978	0	0	0.0286978	0.0573957	0.143489	0.143489	0.143489	0.200885	0.286978	0.286978	0.229583	0.143489	0.143489	0.172187	0.172187	0.0860935	0.0573957	0.0573957	0.114791	0.172187	0.143489	0.114791	0.114791	0.143489	0.143489	0.172187	0.143489	0.114791	0.114791	0.143489	0.172187	0.143489	0.143489
54	0.0860935	0.114791	0.143489	0.114791	0.172187	0.172187	0.200885	0.229583	0.25828	0.229583	0.229583	0.200885	0.200885	0.200885	0.229583	0.200885	0.172187	0.172187	0.200885	0.200885	0.229583	0.172187	0.172187	0.172187	0.200885	0.229583	0.200885	0.200885	0.200885	0.172187	0.172187	0.143489	0.114791	0.0573957	0.0860935	0.0286978	0.114791	0.172187	0.200885	0.200885	0.200885	0.229583	0.286978	0.25828	0.200885	0.229583	0.229583	0.25828	0.344374
55	0.0286978	0.0286978	0.0286978	0	0.0286978	0.0573957	0.0573957	0.0573957	0.0860935	0.0860935	0.114791	0.0860935	0.114791	0.0860935	0.114791	0.172187	0.172187	0.143489	0.143489	0.114791	0.143489	0.143489	0.143489	0.0860935	0.0573957	0.0573957	0.0573957	0.0286978	0	0	0	0	0	0.0286978	0.0286978	0.0286978	0.0573957	0.0573957	0.0860935	0.0860935	0.0573957	0.0860935	0.0860935	0.143489	0.172187	0.229583	0.25828	0.344374	0.40177
56	0.0573957	0.0573957	0.0860935	0.143489	0.172187	0.200885	0.200885	0.200885	0.200885	0.229583	0.229583	0.172187	0.172187	0.172187	0.172187	0.172187	0.200885	0.229583	0.229583	0.286978	0.286978	0.344374	0.430467	0.373072	0.344374	0.25828	0.315676	0.25828	0.143489	0.0860935	0.0573957	0.0573957	0.0573957	0.0286978	0	0	0.0286978	0.0573957	0.0573957	0.114791	0.114791	0.143489	0.172187	0.25828	0.229583	0.286978	0.315676	0.315676	0.344374
57	0.200885	0.143489	0.200885	0.143489	0.143489	0.172187	0.172187	0.172187	0.172187	0.172187	0.143489	0.143489	0.0860935	0.0573957	0.0860935	0.0573957	0.0573957	0.0286978	0.0286978	0.0286978	0.0286978	0.0286978	0.0573957	0.0573957	0.0860935	0.114791	0.114791	0.172187	0.172187	0.114791	0.143489	0.114791	0.114791	0.114791	0.114791	0.114791	0.172187	0.143489	0.172187	0.172187	0.143489	0.143489	0.143489	0.114791	0.172187	0.229583	0.315676	0.344374	0.40177
58	0.200885	0.200885	0.172187	0.143489	0.143489	0.143489	0.172187	0.172187	0.143489	0.143489	0.229583	0.229583	0.200885	0.200885	0.200885	0.229583	0.200885	0.172187	0.114791	0.114791	0.143489	0.172187	0.200885	0.143489	0.229583	0.229583	0.229583	0.229583	0.229583	0.172187	0.143489	0.143489	0.0860935	0.0860935	0.0860935	0.0860935	0.0573957	0.0573957	0.0573957	0.0286978	0.0286978	0.0860935	0.143489	0.200885	0.229583	0.25828	0.315676	0.315676	0.315676
59	0.200885	0.143489	0.172187	0.143489	0.143489	0.172187	0.172187	0.229583	0.25828	0.25828	0.25828	0.25828	0.229583	0.172187	0.172187	0.143489	0.172187	0.229583	0.229583	0.286978	0.344374	0.373072	0.373072	0.315676	0.25828	0.200885	0.143489	0.143489	0.172187	0.200885	0.200885	0.229583	0.229583	0.229583	0.229583	0.200885	0.200885	0.172187	0.200885	0.143489	0.143489	0.172187	0.172187	0.143489	0.143489	0.114791	0.143489	0.25828	0.344374
60	0.286978	0.344374	0.373072	0.373072	0.315676	0.25828	0.200885	0.172187	0.114791	0.172187	0.200885	0.172187	0.229583	0.229583	0.25828	0.229583	0.200885	0.200885	0.172187	0.172187	0.143489	0.143489	0.172187	0.172187	0.114791	0.143489	0.114791	0.172187	0.25828	0.344374	0.315676	0.373072	0.40177	0.40177	0.373072	0.344374	0.25828	0.200885	0.172187	0.200885	0.200885	0.229583	0.229583	0.229583	0.229583	0.286978	0.229583	0.315676	0.40177
61	0	0	0	0.0286978	0.0286978	0.0286978	0.0286978	0.0573957	0.0573957	0.0573957	0.0286978	0.0286978	0.0573957	0.0573957	0.0573957	0.0286978	0.0286978	0.0860935	0.114791	0.143489	0.200885	0.286978	0.40177	0.430467	0.459165	0.516561	0.602654	0.573957	0.487863	0.487863	0.40177	0.373072	0.286978	0.200885	0.114791	0.114791	0.0286978	0.0286978	0.0286978	0.0286978	0.0286978	0	0.0286978	0.0860935	0.0860935	0.229583	0.25828	0.286978	0.315676
62	0.0573957	0.114791	0.114791	0.114791	0.143489	0.0860935	0.0860935	0.0860935	0.0573957	0.0286978	0.0573957	0.0286978	0.0286978	0.0286978	0.0573957	0.0573957	0.0573957	0.114791	0.0860935	0.114791	0.143489	0.114791	0.114791	0.172187	0.172187	0.200885	0.229583	0.200885	0.229583	0.286978	0.315676	0.25828	0.200885	0.172187	0.114791	0.114791	0.0573957	0.0573957	0.0573957	0.0860935	0.143489	0.172187	0.229583	0.229583	0.286978	0.344374	0.40177	0.373072	0.373072
63	0.114791	0.0573957	0.0286978	0.0286978	0.0286978	0.0286978	0	0	0	0	0	0.0286978	0.0286978	0.0286978	0.0286978	0.0286978	0.0286978	0.0286978	0.0286978	0.0286978	0.0286978	0.0286978	0.0286978	0.0286978	0.0286978	0.0286978	0	0	0	0.0286978	0.0573957	0.0573957	0.0573957	0.0573957	0.0573957	0.0573957	0.0573957	0.0573957	0.0286978	0.0286978	0.0286978	0.0286978	0.0860935	0.0860935	0.143489	0.172187	0.172187	0.25828	0.315676
64	0.0573957	0.0860935	0.0860935	0.0860935	0.0860935	0.143489	0.143489	0.172187	0.172187	0.143489	0.172187	0.200885	0.200885	0.200885	0.172187	0.143489	0.172187	0.200885	0.143489	0.114791	0.114791	0.143489	0.172187	0.200885	0.172187	0.172187	0.200885	0.229583	0.200885	0.143489	0.143489	0.0860935	0.114791	0.0860935	0.0573957	0.0286978	0.0573957	0.0860935	0.200885	0.229583	0.315676	0.344374	0.344374	0.373072	0.40177	0.40177	0.430467	0.430467	0.40177
65	0.0860935	0.143489	0.143489	0.143489	0.143489	0.114791	0.114791	0.114791	0.0573957	0.0573957	0.0860935	0.114791	0.143489	0.143489	0.143489	0.25828	0.373072	0.373072	0.373072	0.344374	0.373072	0.373072	0.344374	0.25828	0.200885	0.229583	0.286978	0.200885	0.229583	0.229583	0.200885	0.172187	0.200885	0.143489	0.172187	0.229583	0.200885	0.200885	0.200885	0.229583	0.172187	0.200885	0.143489	0.143489	0.172187	0.229583	0.40177	0.430467	0.487863
66	0	0.0286978	0.0286978	0.0573957	0.0573957	0.0573957	0.0573957	0.0573957	0.0573957	0.0286978	0	0	0.0286978	0.0286978	0.0286978	0.0286978	0.0286978	0.0286978	0.0286978	0.0286978	0	0	0	0.0573957	0.0860935	0.0860935	0.0860935	0.0860935	0.143489	0.172187	0.172187	0.172187	0.143489	0.200885	0.229583	0.229583	0.143489	0.143489	0.114791	0.143489	0.143489	0.200885	0.25828	0.315676	0.344374	0.40177	0.40177	0.40177	0.315676
67	0.0573957	0.0860935	0.114791	0.114791	0.143489	0.143489	0.114791	0.143489	0.143489	0.114791	0.143489	0.172187	0.229583	0.200885	0.200885	0.172187	0.143489	0.114791	0.172187	0.143489	0.114791	0.114791	0.114791	0.114791	0.114791	0.0573957	0.0573957	0.0573957	0.0860935	0.0860935	0.0860935	0.114791	0.0860935	0.114791	0.0860935	0.0573957	0.0860935	0.114791	0.114791	0.114791	0.143489	0.114791	0.143489	0.172187	0.200885	0.286978	0.315676	0.344374	0.373072
68	0.143489	0.114791	0.0860935	0.114791	0.114791	0.143489	0.114791	0.114791	0.114791	0.114791	0.114791	0.114791	0.143489	0.114791	0.114791	0.0860935	0.0860935	0.0860935	0.114791	0.0573957	0.0573957	0.0860935	0.114791	0.143489	0.114791	0.114791	0.0860935	0.0860935	0.0860935	0.0860935	0.0286978	0.0286978	0.0286978	0.0286978	0.0286978	0.0286978	0	0	0.0286978	0.0573957	0.0860935	0.114791	0.114791	0.143489	0.200885	0.25828	0.229583	0.373072	0.344374
69	0.0860935	0.0286978	0	0.0286978	0.0573957	0.0573957	0.0573957	0.0860935	0.0860935	0.143489	0.143489	0.143489	0.172187	0.172187	0.143489	0.143489	0.143489	0.143489	0.114791	0.114791	0.143489	0.200885	0.229583	0.229583	0.229583	0.200885	0.200885	0.172187	0.0860935	0.0860935	0.114791	0.143489	0.143489	0.143489	0.114791	0.143489	0.172187	0.114791	0.0860935	0.114791	0.143489	0.143489	0.114791	0.143489	0.172187	0.172187	0.200885	0.229583	0.344374
70	0.114791	0.114791	0.114791	0.114791	0.0860935	0.0860935	0.0860935	0.0860935	0.114791	0.143489	0.114791	0.143489	0.172187	0.114791	0.114791	0.143489	0.143489	0.172187	0.172187	0.200885	0.200885	0.229583	0.315676	0.286978	0.229583	0.229583	0.200885	0.200885	0.143489	0.114791	0.0860935	0.114791	0.0573957	0.0860935	0.114791	0.143489	0.172187	0.200885	0.25828	0.286978	0.315676	0.25828	0.286978	0.25828	0.25828	0.200885	0.315676	0.344374	0.40177
71	0.0860935	0.0860935	0.0860935	0.0573957	0.0573957	0.0860935	0.143489	0.172187	0.200885	0.229583	0.172187	0.200885	0.229583	0.200885	0.229583	0.229583	0.200885	0.172187	0.200885	0.200885	0.143489	0.114791	0.114791	0.143489	0.172187	0.143489	0.200885	0.229583	0.286978	0.286978	0.286978	0.315676	0.344374	0.315676	0.286978	0.229583	0.200885	0.200885	0.172187	0.172187	0.200885	0.143489	0.172187	0.286978	0.286978	0.25828	0.25828	0.286978	0.40177
72	0.0573957	0.0573957	0.0573957	0.0860935	0.0573957	0.0573957	0.0573957	0.0573957	0.0573957	0.0860935	0.0573957	0.0860935	0.0860935	0.114791	0.114791	0.0860935	0.0573957	0.0573957	0.0860935	0.0573957	0.0573957	0.0286978	0.0286978	0.0286978	0.0286978	0	0.0286978	0.0286978	0.0286978	0.0286978	0.0286978	0.0286978	0.0573957	0.0573957	0.0573957	0.0573957	0.0860935	0.0860935	0.114791	0.0860935	0.0860935	0.0860935	0.172187	0.172187	0.229583	0.315676	0.40177	0.40177	0.40177
73	0.0860935	0.0573957	0.0860935	0.0860935	0.0573957	0.0286978	0.0573957	0.0573957	0.0860935	0.0860935	0.0573957	0.0573957	0.0573957	0.0573957	0.0286978	0.0573957	0.0573957	0.0573957	0.114791	0.143489	0.143489	0.143489	0.114791	0.0860935	0.0860935	0.0860935	0.0860935	0.0573957	0.0860935	0.114791	0.114791	0.114791	0.143489	0.172187	0.200885	0.200885	0.143489	0.172187	0.200885	0.172187	0.172187	0.114791	0.172187	0.25828	0.315676	0.315676	0.315676	0.344374	0.315676
[truncated: 19,043 more rows]
[truncated: 52 more columns]

## Sheet: Fig. 1e
Figure 1e_Distance to TSS
Myogenin - Ctl unique						Myogenin - Bex unique
PeakID	Annotation	Distance to TSS	Nearest Ensembl	Gene Name		PeakID	Annotation	Distance to TSS	Nearest Ensembl	Gene Name
chr4:76089612-76089990	intron (NM_011211, intron 10 of 39)	-1165611	ENSMUSG00000028398	Dmac1		chr8:6573660-6573828	Intergenic	-1468512	ENSMUSG00000023073	Slc10a2
[truncated: 3,644 more rows]

## Sheet: Fig. 1f
Figure 1f
[truncated: 17 more rows]

[truncated: 13 more sheets: Fig. 2b, 2e, Fig. 3a, 3b, 3c, Fig. 3d, 3e, Fig. 4b, Fig. 4c, Fig. 4c_CS, Fig. 4e, 4f, Fig. 4g, 4h, Fig. 5a, 5b, Fig. 5d, 5e, Fig. 6a, Fig. 6b, 6c, Fig. 6e, 6f]
